# Supplementary material for: Development and Evaluation of a Retrieval-Augmented Generation Chatbot for Orthopedic and Trauma Surgery Patient Education: Mixed-Methods Study
Source: JMIR AI. 2025 Oct 23;4:e75262. doi: 10.2196/75262 (PMC12551339; doi:10.2196/75262)
Supplement: Multimedia Appendix 1 [file ai-v4-e75262-s001.xlsx]

## Sheet: Main Topic Statistics
	answer_relevancy_mean	answer_relevancy_median	answer_relevancy_std	context_precision_mean	context_precision_median	context_precision_std	faithfulness_mean	faithfulness_median	faithfulness_std
Back pain	0.917	0.928	0.055	0.865	0.887	0.162	0.858	0.888	0.153
Knee problems	0.868	0.912	0.208	0.959	1	0.078	0.821	0.888	0.186
Hip complaints	0.784	0.914	0.338	0.809	1	0.362	0.859	0.866	0.152
Shoulder problems	0.882	0.934	0.21	0.929	1	0.112	0.86	0.948	0.191
Foot complaints	0.866	0.918	0.209	0.892	0.975	0.138	0.866	0.943	0.183
OVERALL	0.8634	0.9212	0.204	0.8908	0.9724	0.1704	0.8528	0.9066	0.173

## Sheet: Subtopic Statistics
	answer_relevancy_mean	answer_relevancy_median	answer_relevancy_std	context_precision_mean	context_precision_median	context_precision_std	faithfulness_mean	faithfulness_median	faithfulness_std
Back pain - Herniated disc	0.922	0.944	0.066	0.972	1	0.056	0.93	0.95	0.088
Back pain - Sciatica	0.902	0.931	0.078	0.939	0.944	0.071	0.946	0.964	0.068
Back pain - Muscle tension	0.918	0.917	0.011	0.775	1	0.39	0.932	0.929	0.067
Back pain - Spondylolisthesis	0.906	0.949	0.102	0.869	0.887	0.058	0.734	0.727	0.263
Back pain - Facet joint arthritis	0.94	0.944	0.037	0.727	0.71	0.07	0.763	0.69	0.21
Back pain - Spinal stenosis	0.917	0.924	0.014	0.851	0.833	0.058	0.792	0.818	0.098
Knee problems - Meniscus	0.91	0.928	0.056	0.967	1	0.067	0.782	0.835	0.154
Knee problems - Cruciate ligament	0.913	0.916	0.043	0.939	1	0.122	0.836	0.868	0.171
Knee problems - Osteoarthritis	0.936	0.947	0.024	1	1	0	1	1	0
Knee problems - Patellofemoral pain	0.9	0.905	0.02	0.907	0.917	0.098	0.615	0.52	0.267
Knee problems - Cartilage damage	0.635	0.935	0.55	0.944	1	0.096	0.952	1	0.082
Knee problems - Knee instability	0.887	0.889	0.052	1	1	0	0.747	0.7	0.151
Hip complaints - Hip osteoarthritis	0.924	0.929	0.017	0.75	1	0.5	0.75	0.751	0.055
Hip complaints - Hip pain	0.925	0.922	0.017	0.729	0.958	0.488	0.927	0.955	0.095
Hip complaints - Impingement	0.925	0.925	0.018	0.972	1	0.048	0.817	0.75	0.161
Hip complaints - Bursitis	0.915	0.902	0.03	0.918	0.95	0.102	0.833	1	0.289
Hip complaints - Hip dysplasia	0.621	0.909	0.538	1	1	0	0.941	1	0.102
Hip complaints - Tendinitis	0.298	0	0.515	0.528	0.583	0.502	0.897	1	0.178
Shoulder problems - Rotator cuff	0.921	0.911	0.034	0.869	0.887	0.124	0.791	0.916	0.308
Shoulder problems - Shoulder osteoarthritis	0.925	0.933	0.042	0.91	1	0.181	0.819	0.887	0.226
Shoulder problems - Frozen shoulder	0.943	0.941	0.026	0.946	0.95	0.056	0.912	1	0.152
Shoulder problems - Impingement syndrome	0.628	0.931	0.544	1	1	0	0.859	0.952	0.204
Shoulder problems - Bursitis	0.915	0.939	0.042	1	1	0	0.833	0.75	0.144
Shoulder problems - Biceps tendon	0.935	0.937	0.01	0.874	0.867	0.122	0.981	1	0.032
Foot complaints - Heel spur	0.864	0.865	0.034	0.951	1	0.098	0.86	0.845	0.104
Foot complaints - Bunion	0.688	0.899	0.459	0.876	0.903	0.149	0.883	0.976	0.204
Foot complaints - Ankle osteoarthritis	0.914	0.952	0.075	0.944	1	0.096	0.963	1	0.064
Foot complaints - Achilles tendinitis	0.949	0.951	0.012	0.837	0.804	0.101	0.914	0.933	0.097
Foot complaints - Midfoot pain	0.905	0.912	0.048	0.731	0.804	0.204	0.794	0.96	0.323
Foot complaints - Toe arthritis	0.938	0.94	0.012	1	1	0	0.781	0.889	0.288
OVERALL	0.860633	0.894233	0.117533	0.890833	0.933233	0.128567	0.8528	0.8855	0.154833

## Sheet: Question-level Data
topic_english	subtopic_english	question_id	question german	question english	answer_relevancy	context_precision	faithfulness
Back pain	Herniated disc	Q1	Welche konservativen Therapien werden normalerweise bei einem Bandscheibenvorfall in der Lendenwirbelsäule angewendet und wann wird eine Operation als unvermeidlich betrachtet?	What conservative therapies are typically applied for a herniated disc in the lumbar spine, and when is surgery considered unavoidable?	0.974114	1	1
Back pain	Herniated disc	Q2	Wie kann ich meine Muskeln selbst trainieren, um Rückenschmerzen zu lindern und welche Art von Faszienrolle sollte ich für den Bereich der Brustwirbelsäule verwenden, um Druck auf die Dornfortsätze zu vermeiden?	How can I train my muscles to alleviate back pain, and what type of foam roller should I use for the thoracic spine area to avoid pressure on the spinous processes?	0.935703	1	0.9
Back pain	Herniated disc	Q3	Welche Therapieoptionen stehen mir zur Verfügung, wenn mein Bandscheibenvorfall keine neurologischen Ausfälle verursacht und welche Ziele werden mit diesen Therapien verfolgt?	What therapy options are available to me if my herniated disc does not cause neurological deficits, and what goals are pursued with these therapies?	0.826157	1	1
Back pain	Herniated disc	Q4	Welche spezifischen Untersuchungen könnte ein Orthopäde durchführen, um festzustellen, ob meine Rückenschmerzen durch eine Schädigung der Bandscheiben verursacht werden?	What specific examinations might an orthopedist perform to determine if my back pain is caused by disc damage?	0.951975	0.8875	0.818182
Back pain	Sciatica	Q5	Welche Art von Medikamenten könnten mir verschrieben werden, wenn meine Ischiasschmerzen aufgrund von Problemen mit meiner Lendenwirbelsäule oder Muskeln auftreten und welche zusätzliche Behandlung könnte ich erwarten, wenn meine Schmerzen durch einen Bandscheibenvorfall oder eine Spinalkanalstenose verursacht werden?	What type of medications might be prescribed if my sciatic pain is caused by problems with my lumbar spine or muscles, and what additional treatment could I expect if my pain is caused by a herniated disc or spinal stenosis?	0.93534	0.8875	0.928571
Back pain	Sciatica	Q6	Welche Behandlungsmöglichkeiten stehen mir zur Verfügung, wenn meine Ischiasbeschwerden so stark sind, dass sie Schwierigkeiten beim Wasserlassen und Stuhlgang verursachen und ich Gefühlsstörungen im Anal- und Genitalbereich habe?	What treatment options are available if my sciatic complaints are so severe that they cause difficulties with urination and bowel movements, and I have sensory disturbances in the anal and genital areas?	0.78765	1	1
Back pain	Sciatica	Q7	Wie hängen meine Rückenschmerzen und Ischiasschmerzen zusammen und wie können die spezifischen Dehnübungen, die Sie bereitgestellt haben, dazu beitragen, meine Schmerzen zu lindern und die Probleme mit meinem Ischiasnerv zu behandeln?	How are my back pain and sciatic pain related, and how can the specific stretching exercises you have provided help to alleviate my pain and treat the problems with my sciatic nerve?	0.926094	1	0.857143
Back pain	Sciatica	Q8	Welche spezifischen Untersuchungen könnte ein Orthopäde durchführen, um die Ursache meiner Rückenschmerzen zu ermitteln, wenn ich zusätzlich zu den Rückenschmerzen auch einen steifen Nacken und Beinschmerzen habe?	What specific examinations might an orthopedist perform to determine the cause of my back pain if I also have a stiff neck and leg pain in addition to back pain?	0.960014	0.866667	1
Back pain	Muscle tension	Q9	Welche Rolle spielen Röntgen, Computertomografie und Kernspintomografie in der Stufendiagnostik bei der Untersuchung von Rückenschmerzen und wie können diese Verfahren dazu beitragen, die Ursache meiner Muskelverspannungen zu finden?	What role do X-rays, computed tomography, and magnetic resonance imaging play in the staged diagnostics when investigating back pain, and how can these methods help find the cause of my muscle tension?	0.916807	0.325	0.866667
Back pain	Muscle tension	Q10	Könnten Sie mir bitte erklären, warum trotz der vielfältigen Behandlungsmöglichkeiten wie Schmerzmitteln, Physiotherapien und Massagen, meine muskulären Verspannungen im Rücken immer noch zu chronischen Schmerzen führen und meine Lebensqualität stark einschränken? Liegt es möglicherweise daran, dass die genauen Ursachen meiner Schmerzen noch nicht gründlich analysiert wurden?	Could you please explain why, despite the various treatment options such as pain medications, physiotherapies, and massages, my muscular tensions in the back still lead to chronic pain and severely restrict my quality of life? Is it possibly because the exact causes of my pain have not been thoroughly analyzed?	0.907425	1	0.928571
Back pain	Muscle tension	Q11	Welche verschiedenen Therapiemöglichkeiten gibt es bei akuten Rückenschmerzen und warum ist die Anwendung von Wärme, trotz der Tatsache, dass sie die Ursache nicht löst, besonders bei Muskelverspannungen sinnvoll?	What different therapy options are there for acute back pain, and why is the application of heat particularly sensible for muscle tension, despite the fact that it does not solve the underlying cause?	0.929607	1	1
Back pain	Spondylolisthesis	Q12	Welche Rolle spielen Röntgen, Computertomografie und Kernspintomografie in der Stufendiagnostik bei der Untersuchung meiner Rückenschmerzen und wie können diese Verfahren dazu beitragen, die Ursache meiner Schmerzen, wie zum Beispiel eine Schädigung der Bandscheiben oder eine Wirbelsäulenverkrümmung, zu identifizieren?	What role do X-rays, computed tomography, and magnetic resonance imaging play in the staged diagnostics of my back pain, and how can these methods help identify the cause of my pain, such as disc damage or spinal curvature?	0.94895	0.8875	1
Back pain	Spondylolisthesis	Q13	Welche therapeutischen Möglichkeiten stehen mir zur Verfügung, wenn bei mir ein Wirbelgleiten festgestellt wurde, aber ich bisher keine Beschwerden habe und kein hochgradiger Abrutsch vorliegt? Welche Rolle spielen dabei die Entspannung und Stabilisierung meiner Muskulatur und wie kann ich meine täglichen Belastungen und Sporttätigkeiten anpassen, um eine weitere Progression zu verhindern?	What therapeutic options are available to me if spondylolisthesis has been diagnosed, but I currently have no complaints and no high-grade slippage? What role do relaxation and stabilization of my musculature play, and how can I adjust my daily loads and sports activities to prevent further progression?	0.789083	0.916667	0.727273
Back pain	Spondylolisthesis	Q14	Welche Rolle spielen neurologische Symptome und Bildgebung bei der Bestimmung der Behandlungsstrategie für meine spezifischen lumbalen Rückenschmerzen, die durch Wirbelgleiten verursacht werden, und wie könnte dies meine Arbeitsfähigkeit beeinflussen?	What role do neurological symptoms and imaging play in determining the treatment strategy for my specific lumbar back pain caused by spondylolisthesis, and how could this affect my ability to work?	0.979932	0.804167	0.473684
Back pain	Facet joint arthritis	Q15	Könnten Sie bitte erklären, wie eine nicht ausreichende muskuläre Stabilisierung, eine Hyperlordose oder eine Bandscheibendegeneration zur Entwicklung eines lumbalen Facettensyndroms beitragen können und welche Rolle die Facettenhypertrophie und die Spinalkanal- Neuroforamen- oder Recessusstenose dabei spielen?	Could you please explain how insufficient muscular stabilization, hyperlordosis, or disc degeneration can contribute to the development of lumbar facet syndrome, and what role facet hypertrophy and spinal canal, neuroforaminal, or recess stenosis play?	0.901858	0.804167	0.689655
Back pain	Facet joint arthritis	Q16	Könnte die Hypertrophie meiner Facettengelenke die Ursache für meine radikulären Schmerzsyndrome sein und besteht ein Zusammenhang zwischen dem Grad meiner Facettengelenksarthrose und der Intensität meiner Rückenschmerzen?	Could the hypertrophy of my facet joints be the cause of my radicular pain syndromes, and is there a connection between the degree of my facet joint arthrosis and the intensity of my back pain?	0.975028	0.666667	1
Back pain	Facet joint arthritis	Q17	Könnte meine Facettengelenksarthrose in Kombination mit Bandscheibendegenerationen zu einer sekundären Segmentinstabilität führen und ist das möglicherweise der Grund für meine Rückenschmerzen? Und wenn ja, könnten diese Instabilitäten zu einer degenerativen Spondylolisthese führen, insbesondere in meinem lumbalen Wirbelsäulenbereich?	Could my facet joint arthrosis in combination with disc degenerations lead to secondary segmental instability, and is this possibly the reason for my back pain? And if yes, could these instabilities lead to a degenerative spondylolisthesis, especially in my lumbar spine area?	0.944184	0.71	0.6
Back pain	Spinal stenosis	Q18	Könnten Sie bitte erklären, wie die Verschleißerscheinungen meiner kleinen Wirbelgelenke und die knöchernen Wülste, die sich anbauen und in meinen Spinalkanal ragen, zu meiner Diagnose einer Spinalkanalstenose beitragen? Und könnte dies auch mit meiner anlagebedingten Enge des Spinalkanals zusammenhängen, die durch meine Wirbelbögen mit geringem Radius verursacht wird?	Could you please explain how the wear and tear of my small vertebral joints and the bony bulges that build up and protrude into my spinal canal contribute to my diagnosis of spinal stenosis? And could this also be related to my congenital narrowness of the spinal canal caused by my vertebral arches with a small radius?	0.900674	0.804167	0.684211
Back pain	Spinal stenosis	Q19	Könnten Sie mir bitte genauer erklären, wie die multimodale Schmerztherapie bei chronischen Rückenschmerzen durch Spinalkanalstenose funktioniert und welche Rolle dabei die röntgengesteuerten Injektionen im Bereich der Wirbelsäule spielen?	Could you please explain in more detail how multimodal pain therapy works for chronic back pain due to spinal stenosis, and what role X-ray-guided injections in the spinal area play?	0.923967	0.833333	0.875
Back pain	Spinal stenosis	Q20	Was ist die Ursache für eine Spinalkanalstenose und ist eine Operation immer notwendig, wenn auf dem MRT eine Verengung zu sehen ist, obwohl ich keine anderen Probleme habe?	What is the cause of spinal stenosis, and is surgery always necessary if an MRI shows a narrowing, even though I have no other problems?	0.925702	0.916667	0.818182
Knee problems	Meniscus	Q1	Könnten Sie mir bitte erklären, warum trotz positiver Meniskustests kein Meniskusschaden bei mir festgestellt wurde und wie die konservative Behandlung durch Gewichtsreduktion und Muskeltraining dazu beitragen kann, die Belastung auf meinen Meniskus und das gesamte Gelenk zu verringern	Could you please explain why, despite positive meniscus tests, no meniscus damage was found in my case, and how conservative treatment through weight reduction and muscle training can help reduce the load on my meniscus and the entire joint?	0.905875	0.866667	0.789474
Knee problems	Meniscus	Q2	Was sind die verschiedenen Arten von Meniskusrissen, die auftreten können, und wie können sie sich auf den Zustand und die Funktion meines Knies auswirken, insbesondere in Bezug auf die Entwicklung einer Arthrose?	What are the different types of meniscus tears that can occur, and how can they affect the condition and function of my knee, especially regarding the development of arthritis?	0.952866	1	0.896552
Knee problems	Meniscus	Q3	Wie genau kann eine MRT-Diagnostik eine Meniskusläsion in meinem Knie bestätigen und welche Rolle spielen dabei die Fähigkeiten des Untersuchers und die Qualität der Bilder?	How exactly can MRI diagnostics confirm a meniscus lesion in my knee, and what role do the examiner's skills and image quality play in this?	0.949264	1	0.5625
Knee problems	Meniscus	Q4	Welche Therapieoptionen stehen mir zur Verfügung, wenn bei mir eine Meniskusläsion im MRT nachgewiesen wurde, obwohl ich keine klinischen Meniskuszeichen aufweise und welche Rolle spielen dabei eventuell vorhandene degenerative Gelenkveränderungen	What therapy options are available to me if a meniscus lesion is detected in the MRI, even though I do not show clinical meniscus signs, and what role do any existing degenerative joint changes play?	0.833024	1	0.88
Knee problems	Cruciate ligament	Q5	Was passiert, wenn eine Kreuzbandverletzung nicht adäquat behandelt wird und wie lange dauert es in der Regel, bis sich erste Anzeichen einer Kniearthrose auf dem Röntgenbild zeigen?	What happens if an cruciate ligament injury is not adequately treated, and how long does it typically take for the first signs of knee arthritis to appear on an X-ray?	0.905079	0.755556	1
Knee problems	Cruciate ligament	Q6	Was passiert genau im Kniegelenk bei einem Kreuzbandriss oder einer Meniskusverletzung und wie kann regelmäßige Bewegung zur Stabilisierung und Geschmeidigkeit der Gelenke beitragen, um solche Verletzungen zu vermeiden?	What exactly happens in the knee joint during a cruciate ligament tear or meniscus injury, and how can regular movement contribute to stabilizing and smoothing the joints to prevent such injuries?	0.926819	1	0.607143
Knee problems	Cruciate ligament	Q7	Welche Untersuchungsmethoden werden zur Diagnose einer Verletzung des vorderen Kreuzbandes angewendet und wie tragen diese zur Entscheidung bei, ob eine Operation notwendig ist?	What examination methods are used to diagnose an anterior cruciate ligament injury, and how do these contribute to the decision of whether surgery is necessary?	0.961404	1	0.8125
Knee problems	Cruciate ligament	Q8	Welche Behandlungsmöglichkeiten gibt es, wenn mein hinteres Kreuzband gerissen ist und mein Knie instabil bleibt, und welche Art von Transplantaten werden bevorzugt verwendet, wenn mehrere Bänder betroffen sind?	What treatment options are available if my posterior cruciate ligament is torn and my knee remains unstable, and what type of grafts are preferably used when multiple ligaments are affected?	0.859308	1	0.923077
Knee problems	Osteoarthritis	Q9	Welche Art von Medikamenten könnten mir bei meinen Kniearthrose-Schmerzen verschrieben werden und welche nichtmedikamentösen Maßnahmen könnten diese Therapie begleiten?	What type of medications might be prescribed for my knee osteoarthritis pain, and what non-medicinal measures could accompany this therapy?	0.946533	1	1
Knee problems	Osteoarthritis	Q10	Welche Faktoren werden bei der Diagnose von Kniearthrose berücksichtigt und welche nichtmedikamentösen und medikamentösen Maßnahmen stehen zur Verfügung, um die Schmerzen zu reduzieren und meine Mobilität zu verbessern, da die Kniearthrose eine chronische Erkrankung ist, die nicht geheilt werden kann?	What factors are considered in the diagnosis of knee osteoarthritis, and what non-medicinal and medicinal measures are available to reduce pain and improve my mobility, given that knee osteoarthritis is a chronic condition that cannot be cured?	0.908043	1	1
Knee problems	Osteoarthritis	Q11	Welche nicht-operativen Behandlungsmöglichkeiten gibt es für Kniearthrose und was ist die Hyaluronsäure-Therapie?	What non-operative treatment options are there for knee osteoarthritis, and what is hyaluronic acid therapy?	0.95351	1	1
Knee problems	Patellofemoral pain	Q12	Könnten Sie bitte erklären, warum trotz unauffälliger Befunde meiner bildgebenden Untersuchungen meine Kniebeschwerden weiterhin bestehen und warum eine Anpassung meiner sportlichen Aktivitäten, insbesondere die Vermeidung von Übungen wie Beinpresse, Legcurler oder tiefe Kniebeugen, oft zum Erfolg führt?	Could you please explain why my knee complaints persist despite unremarkable imaging findings, and why adjusting my sports activities, particularly avoiding exercises like leg press, leg curler, or deep squats, often leads to success?	0.916729	0.804167	0.409091
Knee problems	Patellofemoral pain	Q13	Wenn ich keine Arthrose im Kniehauptgelenk habe, aber dennoch Probleme mit meiner Kniescheibe habe, wäre es dann möglich, nur das Kniescheibengelenk zu ersetzen und die Kniescheibe selbst ohne neue Oberfläche zu belassen? Und könnte ich durch gezielte Kräftigungs- und Dehnungsübungen sowie eine Anpassung meiner sportlichen Belastung und gegebenenfalls eine Gewichtsreduktion meine Beschwerden selb…	If I do not have osteoarthritis in the main knee joint but still have problems with my kneecap, would it be possible to replace only the kneecap joint and leave the kneecap itself without a new surface? And could I reduce my complaints through targeted strengthening and stretching exercises, as well as adjusting my sports load and possibly losing weight?	0.877245	1	0.916667
Knee problems	Patellofemoral pain	Q14	Könnten Sie mir bitte erklären, warum bei wiederholten Luxationen meiner Kniescheibe eine Operation zur Stabilisierung des Gleitlagers notwendig ist und wie diese mit prädisponierenden Faktoren zusammenhängt? Und was genau ist eine differenzierte Knorpeltherapie, die bei einer Verletzung des Gelenkknorpels durch die Luxation benötigt wird?	Could you please explain why surgery for stabilizing the gliding bearing is necessary with repeated kneecap dislocations and how this relates to predisposing factors? And what exactly is a differentiated cartilage therapy that is needed in case of joint cartilage injury due to dislocation?	0.904549	0.916667	0.52
Knee problems	Cartilage damage	Q15	Könnten Sie bitte erklären, was genau eine vollschichtige Knorpelschädigung ist, die bis zum Knochen reicht, und welche operativen Knorpeltherapien zur Verfügung stehen, um solche Schäden zu beheben und einer frühzeitigen Arthrose vorzubeugen?	Could you please explain what exactly a full-thickness cartilage damage is that reaches to the bone, and what operative cartilage therapies are available to address such damages and prevent early arthritis?	0.934599	1	0.857143
Knee problems	Cartilage damage	Q16	Welche Faktoren bestimmen, ob bei meinem vollschichtigen Knorpelschaden im Knie eine operative Behandlung notwendig ist und welche Methoden stehen dafür zur Verfügung?	What factors determine whether operative treatment is necessary for my full-thickness cartilage damage in the knee, and what methods are available for this?	0	1	1
Knee problems	Cartilage damage	Q17	Was ist die häufigste Lokalisation für Knorpelschäden im Kniegelenk, die in MRT-Untersuchungen mit einer Feldstärke von 3,5 Tesla festgestellt werden, und wie beeinflussen die Ergebnisse dieser Untersuchungen zusammen mit der Schmerzlokalisation und -intensität die Auswahl des Therapieverfahrens?	What is the most common location for cartilage damage in the knee joint detected in MRI examinations with a field strength of 3.5 Tesla, and how do the results of these examinations, together with pain localization and intensity, influence the selection of therapy?	0.970167	0.833333	1
Knee problems	Knee instability	Q18	Wie bestimmt der Arzt die Notwendigkeit einer stabilisierenden Bandage oder Orthese für mein Knie und welche Rolle spielt dabei das Ausmaß der festgestellten Instabilität?	How does the doctor determine the necessity of a stabilizing bandage or orthosis for my knee, and what role does the extent of the determined instability play?	0.938546	1	0.7
Knee problems	Knee instability	Q19	Was genau ist der "hintere Schubladentest", der zur Prüfung der Stabilität meines Kniegelenks verwendet wird, und wie tragen zusätzliche Instrumente wie Arthrometer zur Diagnose bei? Können Standard-Röntgenaufnahmen und Stressaufnahmen genug Informationen liefern oder ist eine Kernspintomografie (MRT) immer notwendig, um Begleitverletzungen zu erkennen?	What exactly is the 'posterior drawer test' used to check the stability of my knee joint, and how do additional instruments like arthrometers contribute to the diagnosis? Can standard X-rays and stress images provide enough information, or is a magnetic resonance imaging (MRT) always necessary to recognize accompanying injuries?	0.834164	1	0.625
Knee problems	Knee instability	Q20	Könnten Sie mir bitte erklären, wie die verschiedenen Tests zur Beurteilung der Knieinstabilität, wie der Schubladentest und der Lachman-Test, durchgeführt werden und was die Ergebnisse in Bezug auf die Verschieblichkeit in Millimetern bedeuten?	Could you please explain how the various tests for assessing knee instability, such as the drawer test and the Lachman test, are performed, and what the results mean in terms of displacement in millimeters?	0.888847	1	0.916667
Hip complaints	Hip osteoarthritis	Q1	Können Sie bitte erklären, warum konservative Therapiemaßnahmen bei beginnenden Stadien der Hüftarthrose bevorzugt werden und welche spezifischen Maßnahmen dazu gehören? Und warum können diese Maßnahmen nur die Symptome lindern, aber nicht den weiteren Verschleiß aufhalten?	Could you please explain why conservative therapy measures are preferred in the early stages of hip osteoarthritis and what specific measures are included? And why can these measures only alleviate symptoms but not halt further wear?	0.938327	1	0.736842
Hip complaints	Hip osteoarthritis	Q2	Könnten Sie bitte erklären, warum meine Hüftschmerzen und Bewegungseinschränkungen nicht immer mit den Verschleißzeichen, die im Röntgenbild sichtbar sind, übereinstimmen und wie zusätzliche Diagnosemethoden wie die Magnetresonanztherapie oder Szintigraphie dazu beitragen können, diese Unklarheiten zu klären?	Could you please explain why my hip pain and movement restrictions do not always correspond with the wear signs visible on the X-ray, and how additional diagnostic methods like magnetic resonance therapy or scintigraphy can help clarify these uncertainties?	0.930731	1	0.684211
Hip complaints	Hip osteoarthritis	Q3	Wie unterscheidet sich der belastungsabhängige Schmerz, der durch den Gelenkverschleiß bei Hüftarthrose verursacht wird, von dem belastungsunabhängigen Schmerz, der durch entzündliche Gelenkerkrankungen wie rheumatoide Arthritis verursacht wird, und wie kann diese Unterscheidung bei der Diagnose helfen?	How does the load-dependent pain caused by joint wear in hip osteoarthritis differ from the load-independent pain caused by inflammatory joint diseases like rheumatoid arthritis, and how can this distinction help in diagnosis?	0.928117	1	0.764706
Hip complaints	Hip osteoarthritis	Q4	Könnten Sie mir bitte die verschiedenen diagnostischen Möglichkeiten für Hüftarthrose erläutern und dabei speziell auf die jeweiligen Therapieziele, Nutzen und Risiken eingehen, damit ich eine informierte Entscheidung über meine Behandlungsoptionen treffen kann?	Could you please explain the various diagnostic possibilities for hip osteoarthritis, specifically addressing the respective therapy goals, benefits, and risks, so that I can make an informed decision about my treatment options?	0.899559	0	0.815789
Hip complaints	Hip pain	Q5	Was sind die ersten Schritte, die ein Orthopäde unternimmt, wenn bei mir persistierende Hüftschmerzen diagnostiziert werden und wie wird entschieden, ob eine operative Behandlung notwendig ist?	What are the first steps an orthopedist takes when persistent hip pain is diagnosed, and how is it decided whether surgical treatment is necessary?	0.90918	1	1
Hip complaints	Hip pain	Q6	Was ist das Impingement-Syndrom und wie unterscheidet es sich von anderen Erkrankungen des Hüftgelenks wie Hüftdysplasie oder Hüftkopfnekrose?	What is impingement syndrome, and how does it differ from other hip joint conditions like hip dysplasia or femoral head necrosis?	0.948776	0	0.8
Hip complaints	Hip pain	Q7	Welche spezifischen Aspekte meiner Hüfte und angrenzenden Regionen werden bei der Gesamtuntersuchung betrachtet, wenn ich Schwierigkeiten habe, meine Strümpfe anzuziehen und Schmerzen beim tiefen Sitzen und langen Gehen verspüre?	What specific aspects of my hip and adjacent regions are examined during a comprehensive examination when I have difficulty putting on my socks and experience pain during deep sitting and long walks?	0.924664	1	1
Hip complaints	Hip pain	Q8	Könnten meine Hüftschmerzen auch durch eine Lendenwirbelsäulenerkrankung, eine rheumatische Erkrankung oder eine Leisten- oder Schenkelhernie verursacht werden und wie kann ich diese Ursachen abklären lassen?	Could my hip pain also be caused by a lumbar spine disease, a rheumatic condition, or an inguinal or femoral hernia, and how can I have these causes clarified?	0.919048	0.916667	0.909091
Hip complaints	Impingement	Q9	Könnten meine Hüftschmerzen durch eine Veränderung des Kopf- und Halsüberganges meines Oberschenkelknochens verursacht werden und wie genau würde diese Asphärizität auf einem Röntgen- oder MRT-Bild dargestellt?	Could my hip pain be caused by a change in the head and neck transition of my femur, and exactly how would this asphericity be represented on an X-ray or MRI image?	0.925064	1	0.7
Hip complaints	Impingement	Q10	Was sind die ersten Schritte, die unternommen werden, wenn bei mir ein struktureller Schaden im Hüftgelenk, wie ein Riss der Hüftgelenkslippe oder ein Impingement-Syndrom, diagnostiziert wird und welche Rolle spielt die Arthroskopie der Hüfte in diesem Prozess?	What are the first steps taken when a structural damage in the hip joint, such as a tear of the hip joint labrum or an impingement syndrome, is diagnosed, and what role does hip arthroscopy play in this process?	0.907188	1	1
Hip complaints	Impingement	Q11	Was ist der Unterschied zwischen einem Cam- und einem Pincer-Impingement im Hüftgelenk und wie kann das zu Arthrose führen, wenn es unbehandelt bleibt?	What is the difference between a cam and a pincer impingement in the hip joint, and how can this lead to arthritis if left untreated?	0.944116	0.916667	0.75
Hip complaints	Bursitis	Q12	Wie sollte ich meine schmerzende Hüfte richtig kühlen, um eine Bursitis zu lindern, und warum sollte ich Wärmeanwendungen vermeiden?	How should I properly cool my painful hip to relieve bursitis, and why should I avoid heat applications?	0.948778	0.95	1
Hip complaints	Bursitis	Q13	Was sind die ersten Schritte, die ich unternehmen sollte, wenn ich anhaltende Schmerzen in meinem Hüftgelenk habe, insbesondere nach langem Sitzen, und welche Rolle spielt die Physiotherapie in der konservativen Behandlung, bevor eine Operation in Betracht gezogen wird?	What are the first steps I should take if I have persistent pain in my hip joint, especially after sitting for a long time, and what role does physiotherapy play in conservative treatment before considering surgery?	0.893911	0.804167	1
Hip complaints	Bursitis	Q14	Könnten meine Hüftschmerzen auf eine Bursitis trochanterica zurückzuführen sein und wie kann diese genau durch eine orthopädisch-fachärztliche Untersuchung von anderen Differenzialdiagnosen wie Koxarthrose oder Lumbalsyndrome unterschieden werden?	Could my hip pain be due to trochanteric bursitis, and how can this be precisely distinguished from other differential diagnoses like coxarthrosis or lumbar syndrome through an orthopedic specialist examination?	0.902069	1	0.5
Hip complaints	Hip dysplasia	Q15	Was sind die ersten Anzeichen einer Hüftdysplasie, die ich bemerken könnte, und welche Risikofaktoren erhöhen die Wahrscheinlichkeit, dass ich diese Erkrankung entwickle? Welche Behandlungsoptionen stehen mir zur Verfügung, wenn eine konservative Therapie nicht ausreicht?	What are the first signs of hip dysplasia that I might notice, and what risk factors increase the likelihood that I might develop this condition? What treatment options are available to me if conservative therapy is not sufficient?	0.953213	1	1
Hip complaints	Hip dysplasia	Q16	Was genau bedeutet es, wenn bei einer Hüftdysplasie die Pfanne zu steil ist und der Hüftkopf nicht tief genug im Gelenk steht, und wie könnte sich das auf meine Symptome, wie unterschiedlich lange Beine und eine Asymmetrie der Gesäßfalten, auswirken?	What exactly does it mean when in hip dysplasia the acetabulum is too steep and the femoral head does not sit deep enough in the joint, and how could this affect my symptoms, such as different leg lengths and asymmetry of the gluteal folds?	0.908845	1	0.823529
Hip complaints	Hip dysplasia	Q17	Ich habe seit einiger Zeit unspezifische Leistenschmerzen und Rückenschmerzen, die trotz Therapie nicht besser werden. Könnte es sein, dass ich an einer Hüftdysplasie leide und diese Schmerzen daher kommen? Und könnte diese Erkrankung auch mit meinem Piriformis-Syndrom zusammenhängen, das bei einer Ultraschalluntersuchung festgestellt wurde?	I have been experiencing nonspecific groin pain and back pain that have not improved despite therapy. Could it be that I suffer from hip dysplasia and these pains stem from that? And could this condition also be related to the piriformis syndrome that was detected during an ultrasound examination?	0	1	1
Hip complaints	Tendinitis	Q18	Wenn meine Hüftschmerzen trotz Physiotherapie und Schmerztherapie anhalten, sollte ich dann einen Hüft-Arthroskopeur aufsuchen, um die Möglichkeiten einer operativen Behandlung zu besprechen? Und könnte eine Arthroskopie der Hüfte dabei helfen, den genauen strukturellen Schaden in meinem Hüftgelenk zu identifizieren?	If my hip pain persists despite physiotherapy and pain therapy, should I consult a hip arthroscopist to discuss the possibilities of surgical treatment? And could a hip arthroscopy help identify the exact structural damage in my hip joint?	0.892526	1	0.692308
Hip complaints	Tendinitis	Q19	Wie unterscheidet sich die Tendinitis von anderen Hüftbeschwerden, die in Ihrem Buch aufgeführt sind, und welche spezifischen Übungen könnten helfen, die Symptome zu lindern, ohne eine Operation in Betracht ziehen zu müssen?	How does tendinitis differ from other hip complaints listed in your book, and what specific exercises could help alleviate the symptoms without considering surgery?	0	0	1
Hip complaints	Tendinitis	Q20	Könnten meine anhaltenden Hüftschmerzen auf eine Tendinitis hinweisen und wenn ja, wie kann diese im Rahmen der orthopädisch-fachärztlichen Untersuchung von anderen Differenzialdiagnosen wie Koxarthrose oder Bursitis trochanterica unterschieden werden?	Could my persistent hip pain indicate tendinitis, and if so, how can this be distinguished from other differential diagnoses like coxarthrosis or trochanteric bursitis during an orthopedic specialist examination?	0	0.583333	1
Shoulder problems	Rotator cuff	Q1	Könnten Sie mir bitte erklären, wie genau der Bizepssehnenkomplex und das Pulleysystem bei Überkopfsportarten belastet werden und warum dies zu chronisch degenerativen und Instabilitäts-Verletzungen führen kann? Zudem würde ich gerne wissen, wie diese Verletzungen zur Intensität meiner Schulterschmerzen beitragen können.	Could you please explain exactly how the biceps tendon complex and pulley system are stressed during overhead sports, and why this can lead to chronic degenerative and instability injuries? Additionally, I would like to know how these injuries can contribute to the intensity of my shoulder pain?	0.922379	0.8875	0.333333
Shoulder problems	Rotator cuff	Q2	Könnten Sie mir bitte erklären, unter welchen Umständen eine konservative Therapie bei einer Rotatorenmanschettenruptur in Betracht gezogen wird und wie diese Therapieform aussieht? Und was genau ist die sogenannte Schlüssellochtechnik bei der operativen Therapie?	Could you please explain under what circumstances conservative therapy is considered for a rotator cuff tear and what this therapy looks like? And what exactly is the so-called keyhole technique in surgical therapy?	0.90003	0.7	0.909091
Shoulder problems	Rotator cuff	Q3	Was bedeutet es genau, wenn Sie von einer 'anatomischen Versorgung' sprechen und inwiefern hängt dies mit der Intaktheit meiner Rotatorenmanschette zusammen? Welche Rolle spielt die MRT-Diagnostik dabei und wie wird entschieden, ob ein Gelenkersatz notwendig ist?	What exactly does it mean when you speak of 'anatomical care' and to what extent does this relate to the integrity of my rotator cuff? What role does MRI diagnostics play in this, and how is it decided whether joint replacement is necessary?	0.891595	1	0.923077
Shoulder problems	Rotator cuff	Q4	Was sollte ich vermeiden, wenn ich Veränderungen in meiner Rotatorenmanschette oder Bizepssehne bemerke und welche Behandlungsmethoden werden empfohlen, wenn die Beschwerden über einen längeren Zeitraum nicht besser werden?	What should I avoid if I notice changes in my rotator cuff or biceps tendon, and what treatment methods are recommended if the complaints do not improve over a longer period?	0.968453	0.8875	1
Shoulder problems	Shoulder osteoarthritis	Q5	Was ist ein Reizerguss, der bei Schulterarthrose auftritt, und wie trägt dieser zur weiteren Schädigung des Gelenkknorpels bei?	What is an irritative effusion that occurs with shoulder arthrosis, and how does it contribute to further damage of the joint cartilage?	0.967463	1	0.5
Shoulder problems	Shoulder osteoarthritis	Q6	Könnten Sie mir bitte erklären, wie die Arthroskopie bei der Behandlung meiner Schulterarthrose helfen kann, insbesondere wenn die konservative Therapie und die Stoßwellentherapie nicht erfolgreich waren? Und könnten Sie mir auch die Vorteile dieser minimalinvasiven Methode gegenüber einer offenen Operation erläutern?	Could you please explain how arthroscopy can help in treating my shoulder arthrosis, especially if conservative therapy and shock wave therapy have not been successful? And could you also explain the advantages of this minimally invasive method compared to open surgery?	0.867522	1	0.818182
Shoulder problems	Shoulder osteoarthritis	Q7	Welche konservativen Therapien und minimal-invasiven Operationsmethoden werden in der Orthopädischen Universitätsklinik Bad Abbach zur Behandlung von Schulterarthrose angewendet und wie können diese dazu beitragen, die Belastung für den Patienten zu reduzieren?	What conservative therapies and minimally invasive surgical methods are used at the Orthopedic University Clinic Bad Abbach for treating shoulder arthrosis, and how can these help reduce the burden on the patient?	0.939436	1	0.956522
Shoulder problems	Shoulder osteoarthritis	Q8	Welche Faktoren werden bei der Entscheidung für einen bestimmten Typ von Schulterprothese berücksichtigt und wie wird der optimale Zeitpunkt für die Implantation bestimmt, um eine langfristig schmerzfreie und gute Schultergelenksfunktion zu gewährleisten?	What factors are considered when deciding on a specific type of shoulder prosthesis, and how is the optimal time for implantation determined to ensure long-term pain-free and good shoulder joint function?	0.926689	0.638889	1
Shoulder problems	Frozen shoulder	Q9	Welche Kombination von Therapien hat sich in der Praxis als besonders effektiv bei der Behandlung von Frozen Shoulder erwiesen und welche spezielle Therapie könnte bei Schulterschmerzen durch Triggerpunkte hilfreich sein?	What combination of therapies has proven particularly effective in practice for treating Frozen Shoulder, and what specific therapy could be helpful for shoulder pain caused by trigger points?	0.969827	1	1
Shoulder problems	Frozen shoulder	Q10	Was sind die Unterschiede zwischen der primären und sekundären Form der Frozen Shoulder und welche Therapieoptionen stehen zur Verfügung, insbesondere wenn die Schmerzen stark sind?	What are the differences between the primary and secondary forms of Frozen Shoulder, and what therapy options are available, especially when the pain is severe?	0.917251	0.8875	1
Shoulder problems	Frozen shoulder	Q11	Könnten Sie mir bitte erklären, warum Frauen nach der Menopause häufiger an einer Frozen Shoulder erkranken und welche Rolle dabei Diabetes und andere Stoffwechselstörungen spielen? Und könnten Sie mir auch den Behandlungsprozess erläutern, insbesondere warum man erst nach dem Schmerzgipfel mit der Physiotherapie beginnen kann und wann eine Arthroskopie in Betracht gezogen wird?	Could you please explain why women after menopause more frequently develop Frozen Shoulder and what role diabetes and other metabolic disorders play? And could you also explain the treatment process, particularly why physiotherapy can only begin after the pain peak and when arthroscopy is considered?	0.94096	0.95	0.736842
Shoulder problems	Impingement syndrome	Q12	Was ist die Hauptfunktion des Schleimbeutels in der Schulter und wie trägt seine krankhafte Veränderung zum Impingement-Syndrom bei?	What is the main function of the bursa in the shoulder, and how does its pathological change contribute to impingement syndrome?	0.931332	1	1
Shoulder problems	Impingement syndrome	Q13	Könnte eine Arthroskopie bei meinem Impingement-Syndrom helfen, um die Verkalkungen zu entfernen und eventuell vorhandene Sehnenverletzungen zu beheben, wenn konservative Therapien wie Physiotherapie und medikamentöse Behandlung nicht erfolgreich waren?	Could an arthroscopy help with my impingement syndrome to remove calcifications and potentially address any tendon injuries if conservative therapies like physiotherapy and medication have not been successful?	0.953685	1	0.625
Shoulder problems	Impingement syndrome	Q14	Was sind die spezifischen krankheitsbedingten Veränderungen in der Schulter, die zu einem Impingement-Syndrom führen können und wie kann eine wiederholte einseitige Belastung der Schulter zu einem glenohumeralen Innenrotationsdefizit beitragen?	What are the specific disease-related changes in the shoulder that can lead to impingement syndrome, and how can repeated one-sided shoulder stress contribute to glenohumeral internal rotation deficit?	0	1	0.952381
Shoulder problems	Bursitis	Q15	Was ist die Funktion des Schleimbeutels in meiner Schulter und wie hängt seine Entzündung mit dem Impingement-Syndrom zusammen, das meine Orthopäden erwähnt haben?	What is the function of the bursa in my shoulder, and how is its inflammation connected to the impingement syndrome that my orthopedists have mentioned?	0.867319	1	1
Shoulder problems	Bursitis	Q16	Was ist eine Bursektomie, wann wird sie bei einer Schleimbeutelentzündung in der Schulter in Betracht gezogen und welche Maßnahmen sollten nach dem Eingriff ergriffen werden?	What is a bursectomy, when is it considered for shoulder bursitis, and what measures should be taken after the procedure?	0.939182	1	0.75
Shoulder problems	Bursitis	Q17	Könnte eine Schulterendoskopie bei meiner Schleimbeutelentzündung helfen, die durch meine rheumatische Erkrankung verursacht wurde, um das entzündete Gewebe zu entfernen und eine zu starke Zerstörung meines Gelenks zu verhindern, auch wenn ich bereits eine starke Funktionseinschränkung habe?	Could a shoulder endoscopy help with my bursitis caused by my rheumatic disease to remove the inflamed tissue and prevent excessive joint destruction, even though I already have significant functional limitations?	0.939534	1	0.75
Shoulder problems	Biceps tendon	Q18	Was sind die Risikofaktoren für eine Bizepssehnenruptur und wie äußert sich diese typischerweise?	What are the risk factors for a biceps tendon rupture, and how does it typically manifest?	0.936766	1	1
Shoulder problems	Biceps tendon	Q19	Was ist die empfohlene Behandlung und Nachbehandlungsdauer für Risse in der Sehnenhaube der Schulter, die durch Abnutzung und nicht durch einen Unfall verursacht wurden, und wie wahrscheinlich ist es, dass solche Risse an der gleichen oder anderen Stellen wieder auftreten?	What is the recommended treatment and post-treatment duration for tears in the shoulder tendon sheath caused by wear and not by an accident, and how likely is it that such tears will recur in the same or other locations?	0.944493	0.755556	1
Shoulder problems	Biceps tendon	Q20	Was sollte ich vermeiden, wenn ich Veränderungen in meiner Bizepssehne bemerke und welche Behandlungsmöglichkeiten stehen mir zur Verfügung, wenn die Schmerzen trotz Schonung und entzündungshemmender Medikation nicht nachlassen?	What should I avoid if I notice changes in my biceps tendon, and what treatment options are available to me if the pain does not subside despite rest and anti-inflammatory medication?	0.923753	0.866667	0.944444
Foot complaints	Heel spur	Q1	Könnte der Fersensporn, den ich auf meinem Röntgenbild gesehen habe, die Ursache für meine Fußschmerzen sein, obwohl ich auch einen Fersensporn am anderen, schmerzfreien Fuß habe? Und wie kann ich sicher sein, dass meine Schmerzen nicht durch andere Ursachen wie Ermüdungsbrüche oder Tumoren verursacht werden?	Could the heel spur I saw on my X-ray be the cause of my foot pain, even though I also have a heel spur on the other, painless foot? And how can I be sure that my pain is not caused by other causes such as fatigue fractures or tumors?	0.875925	1	0.833333
Foot complaints	Heel spur	Q2	Könnten meine anhaltenden Fersenschmerzen durch eine Kombination von Übergewicht und langem Stehen auf der Arbeit verursacht werden und ist es möglich, dass diese Belastungen zu einem Fersensporn geführt haben? Wie würde eine konservative Behandlung in diesem Fall aussehen und wie lange könnte es dauern, bis ich beschwerdefrei bin?	Could my persistent heel pain be caused by a combination of being overweight and standing for long periods at work, and is it possible that these stresses have led to a heel spur? What would conservative treatment look like in this case, and how long might it take until I am pain-free?	0.903075	1	0.75
Foot complaints	Heel spur	Q3	Was sind die nicht-chirurgischen Behandlungsmöglichkeiten für einen Fersensporn und wie können spezielle Einlagen dabei helfen, die Schmerzen zu lindern und die Ferse zu entlasten?	What are the non-surgical treatment options for a heel spur, and how can special insoles help alleviate the pain and relieve the heel?	0.823562	0.804167	1
Foot complaints	Heel spur	Q4	Könnten Sie bitte erklären, wie die hohe Stauchungsbelastung beim Gehen und die Rolle der Achillessehne bei der Bewegung des Körpers zu krankhaften Veränderungen in meiner Ferse führen und somit meine Fersenschmerzen verursachen könnten?	Could you please explain how the high compression stress when walking and the role of the Achilles tendon in body movement could lead to pathological changes in my heel and thus cause my heel pain?	0.855039	1	0.857143
Foot complaints	Bunion	Q5	Könnten Sie bitte genauer erklären, wie sich ein Hallux valgus entwickelt und welche Rolle dabei die Veränderungen an den ersten und fünften Mittelfußknochen spielen?	Could you please explain in more detail how hallux valgus develops and what role the changes in the first and fifth metatarsal bones play?	0.902028	1	1
Foot complaints	Bunion	Q6	Welche Standardverfahren zur Behandlung von Hallux Valgus, abhängig vom Schweregrad der Erkrankung, werden in dem Buch "Füße - Beschwerden wirksam behandeln: Untersuchung - Diagnose - Therapie" von Dr. Stefan Feiler vorgestellt und wo kann ich weitere ausführliche Informationen zu den Ursachen dieser Fußbeschwerde finden?	What standard procedures for treating hallux valgus, depending on the severity of the condition, are presented in the book 'Feet - Effectively Treating Complaints: Examination - Diagnosis - Therapy' by Dr. Stefan Feiler, and where can I find more detailed information about the causes of this foot complaint?	0	0.7	1
Foot complaints	Bunion	Q7	Was bedeutet es genau, wenn Sie sagen, dass die Großzehe ihre Abdruckkraft und stabilisierende Funktion verliert und wie wirkt sich das auf meine Fähigkeit zu gehen und zu stehen aus? Muss ich in diesem Fall immer eine Operation in Betracht ziehen, um ein Wiederauftreten der Fehlstellung zu vermeiden?	What exactly does it mean when you say that the big toe loses its pressure and stabilizing function, and how does this affect my ability to walk and stand? Do I always need to consider surgery to prevent recurrence of the deformity?	0.896389	1	0.578947
Foot complaints	Bunion	Q8	Welche präventiven Maßnahmen kann ich ergreifen, wenn ich Risikofaktoren für einen Hallux valgus habe und welche therapeutischen Optionen stehen mir zur Verfügung, wenn die Erkrankung bereits fortgeschritten ist?	What preventive measures can I take if I have risk factors for hallux valgus, and what therapeutic options are available to me if the condition is already advanced?	0.954134	0.805556	0.952381
Foot complaints	Ankle osteoarthritis	Q9	Was sind die klassischen Zeichen der Sprunggelenksarthrose, die in einem Standardröntgenbild unter Belastung sichtbar sind und welche zusätzlichen bildgebenden Verfahren werden benötigt, wenn eine Operation in Betracht gezogen wird?	What are the classic signs of ankle arthrosis visible in a standard X-ray under load, and what additional imaging methods are needed when surgery is being considered?	0.962143	0.833333	1
Foot complaints	Ankle osteoarthritis	Q10	Welche Risiken und Nachteile sind mit einer Versteifung des oberen Sprunggelenks verbunden und welche Maßnahmen sind nach der Operation erforderlich, um eine optimale Genesung zu gewährleisten?	What risks and disadvantages are associated with stiffening of the upper ankle joint, and what measures are required after the operation to ensure optimal recovery?	0.827163	1	0.888889
Foot complaints	Ankle osteoarthritis	Q11	Welche Symptome könnten auf eine fortgeschrittene Gelenkzerstörung durch Sprunggelenksarthrose hinweisen und welche Untersuchungsmethoden werden zur Diagnose dieser Erkrankung eingesetzt?	What symptoms could indicate advanced joint destruction due to ankle arthrosis, and what examination methods are used to diagnose this condition?	0.951593	1	1
Foot complaints	Achilles tendinitis	Q12	Wie sollte ich die empfohlene Dehnungsübung für meine Achillessehne korrekt durchführen, um eine mögliche Ruptur zu vermeiden und welche Rolle spielen entzündungshemmende Salben in der Behandlung meiner Beschwerden?	How should I correctly perform the recommended stretching exercise for my Achilles tendon to avoid a possible rupture, and what role do anti-inflammatory ointments play in treating my complaints?	0.959093	0.95	1
Foot complaints	Achilles tendinitis	Q13	Könnte eine Blockierung der Kreuz-Darmbein-Fuge zu einer funktionellen Beinlängendifferenz führen, die wiederum meine Achillessehnenentzündung verschlimmert, und wie könnte eine Chirotherapie dazu beitragen, diese Situation zu verbessern?	Could a blockage of the sacroiliac joint lead to a functional leg length difference that in turn exacerbates my Achilles tendon inflammation, and how could chiropractic treatment help improve this situation?	0.951093	0.804167	0.933333
Foot complaints	Achilles tendinitis	Q14	Welche Rolle spielen meine genetischen Voraussetzungen und meine vorherige Behandlung mit Kortison bei der Entwicklung meiner Achillessehnenentzündung und welche konservativen Therapiemaßnahmen könnten in meinem Fall angewendet werden, insbesondere wenn ich eine Sportpause einlegen und entzündungshemmende Medikamente einnehmen muss?	What role do my genetic predispositions and previous treatment with cortisone play in the development of my Achilles tendon inflammation, and what conservative therapy measures could be applied in my case, especially if I need to take a sports break and take anti-inflammatory medication?	0.936048	0.755556	0.809524
Foot complaints	Midfoot pain	Q15	Welche konservativen Therapieoptionen stehen mir zur Verfügung, wenn ich an Mittelfußschmerzen leide und welche Rolle spielt dabei die Krankengymnastik und medikamentöse Schmerztherapie?	What conservative therapy options are available to me if I suffer from midfoot pain, and what role do physiotherapy and medicinal pain therapy play?	0.854482	0.804167	0.96
Foot complaints	Midfoot pain	Q16	Könnten meine anhaltenden Mittelfußschmerzen möglicherweise auf eine angeborene Fehlbildung wie einen Sichelfuß, Spitzfuß oder Klumpfuß zurückzuführen sein und wenn ja, wäre eine operative Korrektur notwendig oder könnte eine konservative Behandlung mit Verbänden und Orthesen ausreichend sein?	Could my persistent midfoot pain possibly be due to a congenital malformation such as a sickle foot, equinus foot, or clubfoot, and if so, would surgical correction be necessary or could conservative treatment with bandages and orthoses be sufficient?	0.911504	0.8875	0.421053
Foot complaints	Midfoot pain	Q17	Wie viele Knochen sind an der Struktur meines Fußes beteiligt und könnten daher potenziell die Ursache für meine Mittelfußschmerzen sein, und wie zugänglich sind diese Knochen für eine mögliche operative Behandlung?	How many bones are involved in the structure of my foot and could therefore potentially be the cause of my midfoot pain, and how accessible are these bones for possible surgical treatment?	0.950415	0.5	1
Foot complaints	Toe arthritis	Q18	Könnten Sie bitte erklären, wie sich meine genetische Veranlagung auf die Entwicklung meiner Zehenarthrose auswirkt und wie sich dies auf mein Gangbild auswirken könnte? Welche Art von Schuhzurichtungen und Einlagenversorgung könnte in meinem Fall hilfreich sein und in welchem Stadium könnte eine operative Behandlung in Betracht gezogen werden?	Could you please explain how my genetic predisposition affects the development of my toe arthritis and how this might impact my gait? What type of shoe adjustments and insole support could be helpful in my case, and at what stage could surgical treatment be considered?	0.940217	1	0.454545
Foot complaints	Toe arthritis	Q19	Was sind die Vorteile der Arthrodese des Fußwurzel-Mittelfuß-Gelenks bei Arthrose und wie wirkt sich diese auf die Beweglichkeit des Gelenks aus?	What are the advantages of foot root-midfoot joint arthrodesis in arthrosis, and how does this affect the joint's mobility?	0.949236	1	0.888889
Foot complaints	Toe arthritis	Q20	Was sind die Anzeichen dafür, dass sich die Fehlstellung meines großen Zehs verschlimmert und eine Operation notwendig wird, und wie viele verschiedene Operationsverfahren gibt es, um diese Fehlstellung zu korrigieren?	What are the signs that the deformity of my big toe is worsening and surgery becomes necessary, and how many different surgical procedures are there to correct this deformity?	0.925063	1	1

## Sheet: Raw Data
topic	topic_english	subtopic	subtopic_english	question	answer_relevancy	context_precision	faithfulness
Rückenschmerzen	Back pain	Bandscheibenvorfall	Herniated disc	Welche konservativen Therapien werden normalerweise bei einem Bandscheibenvorfall in der Lendenwirbelsäule angewendet und wann wird eine Operation als unvermeidlich betrachtet?	0.974114	1	1
Rückenschmerzen	Back pain	Bandscheibenvorfall	Herniated disc	Wie kann ich meine Muskeln selbst trainieren, um Rückenschmerzen zu lindern und welche Art von Faszienrolle sollte ich für den Bereich der Brustwirbelsäule verwenden, um Druck auf die Dornfortsätze zu vermeiden?	0.935703	1	0.9
Rückenschmerzen	Back pain	Bandscheibenvorfall	Herniated disc	Welche Therapieoptionen stehen mir zur Verfügung, wenn mein Bandscheibenvorfall keine neurologischen Ausfälle verursacht und welche Ziele werden mit diesen Therapien verfolgt?	0.826157	1	1
Rückenschmerzen	Back pain	Bandscheibenvorfall	Herniated disc	Welche spezifischen Untersuchungen könnte ein Orthopäde durchführen, um festzustellen, ob meine Rückenschmerzen durch eine Schädigung der Bandscheiben verursacht werden?	0.951975	0.8875	0.818182
Rückenschmerzen	Back pain	Ischias	Sciatica	F: Welche Art von Medikamenten könnten mir verschrieben werden, wenn meine Ischiasschmerzen aufgrund von Problemen mit meiner Lendenwirbelsäule oder Muskeln auftreten und welche zusätzliche Behandlung könnte ich erwarten, wenn meine Schmerzen durch einen Bandscheibenvorfall oder eine Spinalkanalstenose verursacht werden?	0.93534	0.8875	0.928571
Rückenschmerzen	Back pain	Ischias	Sciatica	Welche Behandlungsmöglichkeiten stehen mir zur Verfügung, wenn meine Ischiasbeschwerden so stark sind, dass sie Schwierigkeiten beim Wasserlassen und Stuhlgang verursachen und ich Gefühlsstörungen im Anal- und Genitalbereich habe?	0.78765	1	1
Rückenschmerzen	Back pain	Ischias	Sciatica	Wie hängen meine Rückenschmerzen und Ischiasschmerzen zusammen und wie können die spezifischen Dehnübungen, die Sie bereitgestellt haben, dazu beitragen, meine Schmerzen zu lindern und die Probleme mit meinem Ischiasnerv zu behandeln?	0.926094	1	0.857143
Rückenschmerzen	Back pain	Ischias	Sciatica	"Welche spezifischen Untersuchungen könnte ein Orthopäde durchführen, um die Ursache meiner Rückenschmerzen zu ermitteln, wenn ich zusätzlich zu den Rückenschmerzen auch einen steifen Nacken und Beinschmerzen habe?"	0.960014	0.866667	1
Rückenschmerzen	Back pain	Muskelverspannungen	Muscle tension	Welche Rolle spielen Röntgen, Computertomografie und Kernspintomografie in der Stufendiagnostik bei der Untersuchung von Rückenschmerzen und wie können diese Verfahren dazu beitragen, die Ursache meiner Muskelverspannungen zu finden?	0.916807	0.325	0.866667
Rückenschmerzen	Back pain	Muskelverspannungen	Muscle tension	"Könnten Sie mir bitte erklären, warum trotz der vielfältigen Behandlungsmöglichkeiten wie Schmerzmitteln, Physiotherapien und Massagen, meine muskulären Verspannungen im Rücken immer noch zu chronischen Schmerzen führen und meine Lebensqualität stark einschränken? Liegt es möglicherweise daran, dass die genauen Ursachen meiner Schmerzen noch nicht gründlich analysiert wurden?"	0.907425	1	0.928571
Rückenschmerzen	Back pain	Muskelverspannungen	Muscle tension	Welche verschiedenen Therapiemöglichkeiten gibt es bei akuten Rückenschmerzen und warum ist die Anwendung von Wärme, trotz der Tatsache, dass sie die Ursache nicht löst, besonders bei Muskelverspannungen sinnvoll?	0.929607	1	1
Rückenschmerzen	Back pain	Wirbelgleiten	Spondylolisthesis	"Welche Rolle spielen Röntgen, Computertomografie und Kernspintomografie in der Stufendiagnostik bei der Untersuchung meiner Rückenschmerzen und wie können diese Verfahren dazu beitragen, die Ursache meiner Schmerzen, wie zum Beispiel eine Schädigung der Bandscheiben oder eine Wirbelsäulenverkrümmung, zu identifizieren?"	0.94895	0.8875	1
Rückenschmerzen	Back pain	Wirbelgleiten	Spondylolisthesis	"Welche therapeutischen Möglichkeiten stehen mir zur Verfügung, wenn bei mir ein Wirbelgleiten festgestellt wurde, aber ich bisher keine Beschwerden habe und kein hochgradiger Abrutsch vorliegt? Welche Rolle spielen dabei die Entspannung und Stabilisierung meiner Muskulatur und wie kann ich meine täglichen Belastungen und Sporttätigkeiten anpassen, um eine weitere Progression zu verhindern?"	0.789083	0.916667	0.727273
Rückenschmerzen	Back pain	Wirbelgleiten	Spondylolisthesis	Welche Rolle spielen neurologische Symptome und Bildgebung bei der Bestimmung der Behandlungsstrategie für meine spezifischen lumbalen Rückenschmerzen, die durch Wirbelgleiten verursacht werden, und wie könnte dies meine Arbeitsfähigkeit beeinflussen?	0.979932	0.804167	0.473684
Rückenschmerzen	Back pain	Facettengelenksarthrose	Facet joint arthritis	Könnten Sie bitte erklären, wie eine nicht ausreichende muskuläre Stabilisierung, eine Hyperlordose oder eine Bandscheibendegeneration zur Entwicklung eines lumbalen Facettensyndroms beitragen können und welche Rolle die Facettenhypertrophie und die Spinalkanal- Neuroforamen- oder Recessusstenose dabei spielen?	0.901858	0.804167	0.689655
Rückenschmerzen	Back pain	Facettengelenksarthrose	Facet joint arthritis	Könnte die Hypertrophie meiner Facettengelenke die Ursache für meine radikulären Schmerzsyndrome sein und besteht ein Zusammenhang zwischen dem Grad meiner Facettengelenksarthrose und der Intensität meiner Rückenschmerzen?	0.975028	0.666667	1
Rückenschmerzen	Back pain	Facettengelenksarthrose	Facet joint arthritis	Könnte meine Facettengelenksarthrose in Kombination mit Bandscheibendegenerationen zu einer sekundären Segmentinstabilität führen und ist das möglicherweise der Grund für meine Rückenschmerzen? Und wenn ja, könnten diese Instabilitäten zu einer degenerativen Spondylolisthese führen, insbesondere in meinem lumbalen Wirbelsäulenbereich?	0.944184	0.71	0.6
Rückenschmerzen	Back pain	Spinalkanalstenose	Spinal stenosis	Könnten Sie bitte erklären, wie die Verschleißerscheinungen meiner kleinen Wirbelgelenke und die knöchernen Wülste, die sich anbauen und in meinen Spinalkanal ragen, zu meiner Diagnose einer Spinalkanalstenose beitragen? Und könnte dies auch mit meiner anlagebedingten Enge des Spinalkanals zusammenhängen, die durch meine Wirbelbögen mit geringem Radius verursacht wird?	0.900674	0.804167	0.684211
Rückenschmerzen	Back pain	Spinalkanalstenose	Spinal stenosis	"Könnten Sie mir bitte genauer erklären, wie die multimodale Schmerztherapie bei chronischen Rückenschmerzen durch Spinalkanalstenose funktioniert und welche Rolle dabei die röntgengesteuerten Injektionen im Bereich der Wirbelsäule spielen?"	0.923967	0.833333	0.875
Rückenschmerzen	Back pain	Spinalkanalstenose	Spinal stenosis	Was ist die Ursache für eine Spinalkanalstenose und ist eine Operation immer notwendig, wenn auf dem MRT eine Verengung zu sehen ist, obwohl ich keine anderen Probleme habe?	0.925702	0.916667	0.818182
Knieprobleme	Knee problems	Meniskus	Meniscus	"Könnten Sie mir bitte erklären, warum trotz positiver Meniskustests kein Meniskusschaden bei mir festgestellt wurde und wie die konservative Behandlung durch Gewichtsreduktion und Muskeltraining dazu beitragen kann, die Belastung auf meinen Meniskus und das gesamte Gelenk zu verringern?"	0.905875	0.866667	0.789474
Knieprobleme	Knee problems	Meniskus	Meniscus	Was sind die verschiedenen Arten von Meniskusrissen, die auftreten können, und wie können sie sich auf den Zustand und die Funktion meines Knies auswirken, insbesondere in Bezug auf die Entwicklung einer Arthrose?	0.952866	1	0.896552
Knieprobleme	Knee problems	Meniskus	Meniscus	Wie genau kann eine MRT-Diagnostik eine Meniskusläsion in meinem Knie bestätigen und welche Rolle spielen dabei die Fähigkeiten des Untersuchers und die Qualität der Bilder?	0.949264	1	0.5625
Knieprobleme	Knee problems	Meniskus	Meniscus	"Welche Therapieoptionen stehen mir zur Verfügung, wenn bei mir eine Meniskusläsion im MRT nachgewiesen wurde, obwohl ich keine klinischen Meniskuszeichen aufweise und welche Rolle spielen dabei eventuell vorhandene degenerative Gelenkveränderungen?"	0.833024	1	0.88
Knieprobleme	Knee problems	Kreuzband	Cruciate ligament	Was passiert, wenn eine Kreuzbandverletzung nicht adäquat behandelt wird und wie lange dauert es in der Regel, bis sich erste Anzeichen einer Kniearthrose auf dem Röntgenbild zeigen?	0.905079	0.755556	1
Knieprobleme	Knee problems	Kreuzband	Cruciate ligament	Was passiert genau im Kniegelenk bei einem Kreuzbandriss oder einer Meniskusverletzung und wie kann regelmäßige Bewegung zur Stabilisierung und Geschmeidigkeit der Gelenke beitragen, um solche Verletzungen zu vermeiden?	0.926819	1	0.607143
Knieprobleme	Knee problems	Kreuzband	Cruciate ligament	Welche Untersuchungsmethoden werden zur Diagnose einer Verletzung des vorderen Kreuzbandes angewendet und wie tragen diese zur Entscheidung bei, ob eine Operation notwendig ist?	0.961404	1	0.8125
Knieprobleme	Knee problems	Kreuzband	Cruciate ligament	Welche Behandlungsmöglichkeiten gibt es, wenn mein hinteres Kreuzband gerissen ist und mein Knie instabil bleibt, und welche Art von Transplantaten werden bevorzugt verwendet, wenn mehrere Bänder betroffen sind?	0.859308	1	0.923077
Knieprobleme	Knee problems	Arthrose	Osteoarthritis	Welche Art von Medikamenten könnten mir bei meinen Kniearthrose-Schmerzen verschrieben werden und welche nichtmedikamentösen Maßnahmen könnten diese Therapie begleiten?	0.946533	1	1
Knieprobleme	Knee problems	Arthrose	Osteoarthritis	Welche Faktoren werden bei der Diagnose von Kniearthrose berücksichtigt und welche nichtmedikamentösen und medikamentösen Maßnahmen stehen zur Verfügung, um die Schmerzen zu reduzieren und meine Mobilität zu verbessern, da die Kniearthrose eine chronische Erkrankung ist, die nicht geheilt werden kann?	0.908043	1	1
Knieprobleme	Knee problems	Arthrose	Osteoarthritis	Welche nicht-operativen Behandlungsmöglichkeiten gibt es für Kniearthrose und was ist die Hyaluronsäure-Therapie?	0.95351	1	1
Knieprobleme	Knee problems	Patellofemorale Schmerzen	Patellofemoral pain	Könnten Sie bitte erklären, warum trotz unauffälliger Befunde meiner bildgebenden Untersuchungen meine Kniebeschwerden weiterhin bestehen und warum eine Anpassung meiner sportlichen Aktivitäten, insbesondere die Vermeidung von Übungen wie Beinpresse, Legcurler oder tiefe Kniebeugen, oft zum Erfolg führt?	0.916729	0.804167	0.409091
Knieprobleme	Knee problems	Patellofemorale Schmerzen	Patellofemoral pain	"Wenn ich keine Arthrose im Kniehauptgelenk habe, aber dennoch Probleme mit meiner Kniescheibe habe, wäre es dann möglich, nur das Kniescheibengelenk zu ersetzen und die Kniescheibe selbst ohne neue Oberfläche zu belassen? Und könnte ich durch gezielte Kräftigungs- und Dehnungsübungen sowie eine Anpassung meiner sportlichen Belastung und gegebenenfalls eine Gewichtsreduktion meine Beschwerden sel…	0.877245	1	0.916667
Knieprobleme	Knee problems	Patellofemorale Schmerzen	Patellofemoral pain	"Könnten Sie mir bitte erklären, warum bei wiederholten Luxationen meiner Kniescheibe eine Operation zur Stabilisierung des Gleitlagers notwendig ist und wie diese mit prädisponierenden Faktoren zusammenhängt? Und was genau ist eine differenzierte Knorpeltherapie, die bei einer Verletzung des Gelenkknorpels durch die Luxation benötigt wird?"	0.904549	0.916667	0.52
Knieprobleme	Knee problems	Knorpelschaden	Cartilage damage	"Könnten Sie bitte erklären, was genau eine vollschichtige Knorpelschädigung ist, die bis zum Knochen reicht, und welche operativen Knorpeltherapien zur Verfügung stehen, um solche Schäden zu beheben und einer frühzeitigen Arthrose vorzubeugen?"	0.934599	1	0.857143
Knieprobleme	Knee problems	Knorpelschaden	Cartilage damage	Welche Faktoren bestimmen, ob bei meinem vollschichtigen Knorpelschaden im Knie eine operative Behandlung notwendig ist und welche Methoden stehen dafür zur Verfügung?	0	1	1
Knieprobleme	Knee problems	Knorpelschaden	Cartilage damage	Was ist die häufigste Lokalisation für Knorpelschäden im Kniegelenk, die in MRT-Untersuchungen mit einer Feldstärke von 3,5 Tesla festgestellt werden, und wie beeinflussen die Ergebnisse dieser Untersuchungen zusammen mit der Schmerzlokalisation und -intensität die Auswahl des Therapieverfahrens?	0.970167	0.833333	1
Knieprobleme	Knee problems	Knieinstabilität	Knee instability	Wie bestimmt der Arzt die Notwendigkeit einer stabilisierenden Bandage oder Orthese für mein Knie und welche Rolle spielt dabei das Ausmaß der festgestellten Instabilität?	0.938546	1	0.7
Knieprobleme	Knee problems	Knieinstabilität	Knee instability	Was genau ist der "hintere Schubladentest", der zur Prüfung der Stabilität meines Kniegelenks verwendet wird, und wie tragen zusätzliche Instrumente wie Arthrometer zur Diagnose bei? Können Standard-Röntgenaufnahmen und Stressaufnahmen genug Informationen liefern oder ist eine Kernspintomografie (MRT) immer notwendig, um Begleitverletzungen zu erkennen?	0.834164	1	0.625
Knieprobleme	Knee problems	Knieinstabilität	Knee instability	Könnten Sie mir bitte erklären, wie die verschiedenen Tests zur Beurteilung der Knieinstabilität, wie der Schubladentest und der Lachman-Test, durchgeführt werden und was die Ergebnisse in Bezug auf die Verschieblichkeit in Millimetern bedeuten?	0.888847	1	0.916667
Hüftbeschwerden	Hip complaints	Hüftarthrose	Hip osteoarthritis	Können Sie bitte erklären, warum konservative Therapiemaßnahmen bei beginnenden Stadien der Hüftarthrose bevorzugt werden und welche spezifischen Maßnahmen dazu gehören? Und warum können diese Maßnahmen nur die Symptome lindern, aber nicht den weiteren Verschleiß aufhalten?	0.938327	1	0.736842
Hüftbeschwerden	Hip complaints	Hüftarthrose	Hip osteoarthritis	Könnten Sie bitte erklären, warum meine Hüftschmerzen und Bewegungseinschränkungen nicht immer mit den Verschleißzeichen, die im Röntgenbild sichtbar sind, übereinstimmen und wie zusätzliche Diagnosemethoden wie die Magnetresonanztherapie oder Szintigraphie dazu beitragen können, diese Unklarheiten zu klären?	0.930731	1	0.684211
Hüftbeschwerden	Hip complaints	Hüftarthrose	Hip osteoarthritis	"Wie unterscheidet sich der belastungsabhängige Schmerz, der durch den Gelenkverschleiß bei Hüftarthrose verursacht wird, von dem belastungsunabhängigen Schmerz, der durch entzündliche Gelenkerkrankungen wie rheumatoide Arthritis verursacht wird, und wie kann diese Unterscheidung bei der Diagnose helfen?"	0.928117	1	0.764706
Hüftbeschwerden	Hip complaints	Hüftarthrose	Hip osteoarthritis	Könnten Sie mir bitte die verschiedenen diagnostischen Möglichkeiten für Hüftarthrose erläutern und dabei speziell auf die jeweiligen Therapieziele, Nutzen und Risiken eingehen, damit ich eine informierte Entscheidung über meine Behandlungsoptionen treffen kann?	0.899559	0	0.815789
Hüftbeschwerden	Hip complaints	Hüftschmerzen	Hip pain	Was sind die ersten Schritte, die ein Orthopäde unternimmt, wenn bei mir persistierende Hüftschmerzen diagnostiziert werden und wie wird entschieden, ob eine operative Behandlung notwendig ist?	0.90918	1	1
Hüftbeschwerden	Hip complaints	Hüftschmerzen	Hip pain	Was ist das Impingement-Syndrom und wie unterscheidet es sich von anderen Erkrankungen des Hüftgelenks wie Hüftdysplasie oder Hüftkopfnekrose?	0.948776	0	0.8
Hüftbeschwerden	Hip complaints	Hüftschmerzen	Hip pain	Welche spezifischen Aspekte meiner Hüfte und angrenzenden Regionen werden bei der Gesamtuntersuchung betrachtet, wenn ich Schwierigkeiten habe, meine Strümpfe anzuziehen und Schmerzen beim tiefen Sitzen und langen Gehen verspüre?	0.924664	1	1
Hüftbeschwerden	Hip complaints	Hüftschmerzen	Hip pain	Könnten meine Hüftschmerzen auch durch eine Lendenwirbelsäulenerkrankung, eine rheumatische Erkrankung oder eine Leisten- oder Schenkelhernie verursacht werden und wie kann ich diese Ursachen abklären lassen?	0.919048	0.916667	0.909091
Hüftbeschwerden	Hip complaints	Impingement	Impingement	Könnten meine Hüftschmerzen durch eine Veränderung des Kopf- und Halsüberganges meines Oberschenkelknochens verursacht werden und wie genau würde diese Asphärizität auf einem Röntgen- oder MRT-Bild dargestellt?	0.925064	1	0.7
Hüftbeschwerden	Hip complaints	Impingement	Impingement	Was sind die ersten Schritte, die unternommen werden, wenn bei mir ein struktureller Schaden im Hüftgelenk, wie ein Riss der Hüftgelenkslippe oder ein Impingement-Syndrom, diagnostiziert wird und welche Rolle spielt die Arthroskopie der Hüfte in diesem Prozess?	0.907188	1	1
Hüftbeschwerden	Hip complaints	Impingement	Impingement	Was ist der Unterschied zwischen einem Cam- und einem Pincer-Impingement im Hüftgelenk und wie kann das zu Arthrose führen, wenn es unbehandelt bleibt?	0.944116	0.916667	0.75
Hüftbeschwerden	Hip complaints	Bursitis	Bursitis	Wie sollte ich meine schmerzende Hüfte richtig kühlen, um eine Bursitis zu lindern, und warum sollte ich Wärmeanwendungen vermeiden?	0.948778	0.95	1
Hüftbeschwerden	Hip complaints	Bursitis	Bursitis	Was sind die ersten Schritte, die ich unternehmen sollte, wenn ich anhaltende Schmerzen in meinem Hüftgelenk habe, insbesondere nach langem Sitzen, und welche Rolle spielt die Physiotherapie in der konservativen Behandlung, bevor eine Operation in Betracht gezogen wird?	0.893911	0.804167	1
Hüftbeschwerden	Hip complaints	Bursitis	Bursitis	"Könnten meine Hüftschmerzen auf eine Bursitis trochanterica zurückzuführen sein und wie kann diese genau durch eine orthopädisch-fachärztliche Untersuchung von anderen Differenzialdiagnosen wie Koxarthrose oder Lumbalsyndrome unterschieden werden?"	0.902069	1	0.5
Hüftbeschwerden	Hip complaints	Hüftdysplasie	Hip dysplasia	Was sind die ersten Anzeichen einer Hüftdysplasie, die ich bemerken könnte, und welche Risikofaktoren erhöhen die Wahrscheinlichkeit, dass ich diese Erkrankung entwickle? Welche Behandlungsoptionen stehen mir zur Verfügung, wenn eine konservative Therapie nicht ausreicht?	0.953213	1	1
Hüftbeschwerden	Hip complaints	Hüftdysplasie	Hip dysplasia	Was genau bedeutet es, wenn bei einer Hüftdysplasie die Pfanne zu steil ist und der Hüftkopf nicht tief genug im Gelenk steht, und wie könnte sich das auf meine Symptome, wie unterschiedlich lange Beine und eine Asymmetrie der Gesäßfalten, auswirken?	0.908845	1	0.823529
Hüftbeschwerden	Hip complaints	Hüftdysplasie	Hip dysplasia	"Ich habe seit einiger Zeit unspezifische Leistenschmerzen und Rückenschmerzen, die trotz Therapie nicht besser werden. Könnte es sein, dass ich an einer Hüftdysplasie leide und diese Schmerzen daher kommen? Und könnte diese Erkrankung auch mit meinem Piriformis-Syndrom zusammenhängen, das bei einer Ultraschalluntersuchung festgestellt wurde?"	0	1	1
Hüftbeschwerden	Hip complaints	Tendinitis	Tendinitis	"Wenn meine Hüftschmerzen trotz Physiotherapie und Schmerztherapie anhalten, sollte ich dann einen Hüft-Arthroskopeur aufsuchen, um die Möglichkeiten einer operativen Behandlung zu besprechen? Und könnte eine Arthroskopie der Hüfte dabei helfen, den genauen strukturellen Schaden in meinem Hüftgelenk zu identifizieren?"	0.892526	1	0.692308
Hüftbeschwerden	Hip complaints	Tendinitis	Tendinitis	Wie unterscheidet sich die Tendinitis von anderen Hüftbeschwerden, die in Ihrem Buch aufgeführt sind, und welche spezifischen Übungen könnten helfen, die Symptome zu lindern, ohne eine Operation in Betracht ziehen zu müssen?	0	0	1
Hüftbeschwerden	Hip complaints	Tendinitis	Tendinitis	"Könnten meine anhaltenden Hüftschmerzen auf eine Tendinitis hinweisen und wenn ja, wie kann diese im Rahmen der orthopädisch-fachärztlichen Untersuchung von anderen Differenzialdiagnosen wie Koxarthrose oder Bursitis trochanterica unterschieden werden?"	0	0.583333	1
Schulterprobleme	Shoulder problems	Rotatorenmanschette	Rotator cuff	Könnten Sie mir bitte erklären, wie genau der Bizepssehnenkomplex und das Pulleysystem bei Überkopfsportarten belastet werden und warum dies zu chronisch degenerativen und Instabilitäts-Verletzungen führen kann? Zudem würde ich gerne wissen, wie diese Verletzungen zur Intensität meiner Schulterschmerzen beitragen können.	0.922379	0.8875	0.333333
Schulterprobleme	Shoulder problems	Rotatorenmanschette	Rotator cuff	"Könnten Sie mir bitte erklären, unter welchen Umständen eine konservative Therapie bei einer Rotatorenmanschettenruptur in Betracht gezogen wird und wie diese Therapieform aussieht? Und was genau ist die sogenannte Schlüssellochtechnik bei der operativen Therapie?"	0.90003	0.7	0.909091
Schulterprobleme	Shoulder problems	Rotatorenmanschette	Rotator cuff	"Was bedeutet es genau, wenn Sie von einer 'anatomischen Versorgung' sprechen und inwiefern hängt dies mit der Intaktheit meiner Rotatorenmanschette zusammen? Welche Rolle spielt die MRT-Diagnostik dabei und wie wird entschieden, ob ein Gelenkersatz notwendig ist?"	0.891595	1	0.923077
Schulterprobleme	Shoulder problems	Rotatorenmanschette	Rotator cuff	Was sollte ich vermeiden, wenn ich Veränderungen in meiner Rotatorenmanschette oder Bizepssehne bemerke und welche Behandlungsmethoden werden empfohlen, wenn die Beschwerden über einen längeren Zeitraum nicht besser werden?	0.968453	0.8875	1
Schulterprobleme	Shoulder problems	Schulterarthrose	Shoulder osteoarthritis	Was ist ein Reizerguss, der bei Schulterarthrose auftritt, und wie trägt dieser zur weiteren Schädigung des Gelenkknorpels bei?	0.967463	1	0.5
Schulterprobleme	Shoulder problems	Schulterarthrose	Shoulder osteoarthritis	"Könnten Sie mir bitte erklären, wie die Arthroskopie bei der Behandlung meiner Schulterarthrose helfen kann, insbesondere wenn die konservative Therapie und die Stoßwellentherapie nicht erfolgreich waren? Und könnten Sie mir auch die Vorteile dieser minimalinvasiven Methode gegenüber einer offenen Operation erläutern?"	0.867522	1	0.818182
Schulterprobleme	Shoulder problems	Schulterarthrose	Shoulder osteoarthritis	Welche konservativen Therapien und minimal-invasiven Operationsmethoden werden in der Orthopädischen Universitätsklinik Bad Abbach zur Behandlung von Schulterarthrose angewendet und wie können diese dazu beitragen, die Belastung für den Patienten zu reduzieren?	0.939436	1	0.956522
Schulterprobleme	Shoulder problems	Schulterarthrose	Shoulder osteoarthritis	Welche Faktoren werden bei der Entscheidung für einen bestimmten Typ von Schulterprothese berücksichtigt und wie wird der optimale Zeitpunkt für die Implantation bestimmt, um eine langfristig schmerzfreie und gute Schultergelenksfunktion zu gewährleisten?	0.926689	0.638889	1
Schulterprobleme	Shoulder problems	Frozen Shoulder	Frozen shoulder	Welche Kombination von Therapien hat sich in der Praxis als besonders effektiv bei der Behandlung von Frozen Shoulder erwiesen und welche spezielle Therapie könnte bei Schulterschmerzen durch Triggerpunkte hilfreich sein?	0.969827	1	1
Schulterprobleme	Shoulder problems	Frozen Shoulder	Frozen shoulder	Was sind die Unterschiede zwischen der primären und sekundären Form der Frozen Shoulder und welche Therapieoptionen stehen zur Verfügung, insbesondere wenn die Schmerzen stark sind?	0.917251	0.8875	1
Schulterprobleme	Shoulder problems	Frozen Shoulder	Frozen shoulder	"Könnten Sie mir bitte erklären, warum Frauen nach der Menopause häufiger an einer Frozen Shoulder erkranken und welche Rolle dabei Diabetes und andere Stoffwechselstörungen spielen? Und könnten Sie mir auch den Behandlungsprozess erläutern, insbesondere warum man erst nach dem Schmerzgipfel mit der Physiotherapie beginnen kann und wann eine Arthroskopie in Betracht gezogen wird?"	0.94096	0.95	0.736842
Schulterprobleme	Shoulder problems	Impingement-Syndrom	Impingement syndrome	Was ist die Hauptfunktion des Schleimbeutels in der Schulter und wie trägt seine krankhafte Veränderung zum Impingement-Syndrom bei?	0.931332	1	1
Schulterprobleme	Shoulder problems	Impingement-Syndrom	Impingement syndrome	Könnte eine Arthroskopie bei meinem Impingement-Syndrom helfen, um die Verkalkungen zu entfernen und eventuell vorhandene Sehnenverletzungen zu beheben, wenn konservative Therapien wie Physiotherapie und medikamentöse Behandlung nicht erfolgreich waren?	0.953685	1	0.625
Schulterprobleme	Shoulder problems	Impingement-Syndrom	Impingement syndrome	Was sind die spezifischen krankheitsbedingten Veränderungen in der Schulter, die zu einem Impingement-Syndrom führen können und wie kann eine wiederholte einseitige Belastung der Schulter zu einem glenohumeralen Innenrotationsdefizit beitragen?	0	1	0.952381
Schulterprobleme	Shoulder problems	Schleimbeutelentzündung	Bursitis	Was ist die Funktion des Schleimbeutels in meiner Schulter und wie hängt seine Entzündung mit dem Impingement-Syndrom zusammen, das meine Orthopäden erwähnt haben?	0.867319	1	1
Schulterprobleme	Shoulder problems	Schleimbeutelentzündung	Bursitis	Was ist eine Bursektomie, wann wird sie bei einer Schleimbeutelentzündung in der Schulter in Betracht gezogen und welche Maßnahmen sollten nach dem Eingriff ergriffen werden?	0.939182	1	0.75
Schulterprobleme	Shoulder problems	Schleimbeutelentzündung	Bursitis	Könnte eine Schulterendoskopie bei meiner Schleimbeutelentzündung helfen, die durch meine rheumatische Erkrankung verursacht wurde, um das entzündete Gewebe zu entfernen und eine zu starke Zerstörung meines Gelenks zu verhindern, auch wenn ich bereits eine starke Funktionseinschränkung habe?	0.939534	1	0.75
Schulterprobleme	Shoulder problems	Bizepssehne	Biceps tendon	Was sind die Risikofaktoren für eine Bizepssehnenruptur und wie äußert sich diese typischerweise?	0.936766	1	1
Schulterprobleme	Shoulder problems	Bizepssehne	Biceps tendon	Was ist die empfohlene Behandlung und Nachbehandlungsdauer für Risse in der Sehnenhaube der Schulter, die durch Abnutzung und nicht durch einen Unfall verursacht wurden, und wie wahrscheinlich ist es, dass solche Risse an der gleichen oder anderen Stellen wieder auftreten?	0.944493	0.755556	1
Schulterprobleme	Shoulder problems	Bizepssehne	Biceps tendon	Was sollte ich vermeiden, wenn ich Veränderungen in meiner Bizepssehne bemerke und welche Behandlungsmöglichkeiten stehen mir zur Verfügung, wenn die Schmerzen trotz Schonung und entzündungshemmender Medikation nicht nachlassen?	0.923753	0.866667	0.944444
Fußbeschwerden	Foot complaints	Fersensporn	Heel spur	Könnte der Fersensporn, den ich auf meinem Röntgenbild gesehen habe, die Ursache für meine Fußschmerzen sein, obwohl ich auch einen Fersensporn am anderen, schmerzfreien Fuß habe? Und wie kann ich sicher sein, dass meine Schmerzen nicht durch andere Ursachen wie Ermüdungsbrüche oder Tumoren verursacht werden?	0.875925	1	0.833333
Fußbeschwerden	Foot complaints	Fersensporn	Heel spur	"Könnten meine anhaltenden Fersenschmerzen durch eine Kombination von Übergewicht und langem Stehen auf der Arbeit verursacht werden und ist es möglich, dass diese Belastungen zu einem Fersensporn geführt haben? Wie würde eine konservative Behandlung in diesem Fall aussehen und wie lange könnte es dauern, bis ich beschwerdefrei bin?"	0.903075	1	0.75
Fußbeschwerden	Foot complaints	Fersensporn	Heel spur	Was sind die nicht-chirurgischen Behandlungsmöglichkeiten für einen Fersensporn und wie können spezielle Einlagen dabei helfen, die Schmerzen zu lindern und die Ferse zu entlasten?	0.823562	0.804167	1
Fußbeschwerden	Foot complaints	Fersensporn	Heel spur	Könnten Sie bitte erklären, wie die hohe Stauchungsbelastung beim Gehen und die Rolle der Achillessehne bei der Bewegung des Körpers zu krankhaften Veränderungen in meiner Ferse führen und somit meine Fersenschmerzen verursachen könnten?	0.855039	1	0.857143
Fußbeschwerden	Foot complaints	Hallux valgus	Bunion	"Könnten Sie bitte genauer erklären, wie sich ein Hallux valgus entwickelt und welche Rolle dabei die Veränderungen an den ersten und fünften Mittelfußknochen spielen?"	0.902028	1	1
Fußbeschwerden	Foot complaints	Hallux valgus	Bunion	Welche Standardverfahren zur Behandlung von Hallux Valgus, abhängig vom Schweregrad der Erkrankung, werden in dem Buch "Füße - Beschwerden wirksam behandeln: Untersuchung - Diagnose - Therapie" von Dr. Stefan Feiler vorgestellt und wo kann ich weitere ausführliche Informationen zu den Ursachen dieser Fußbeschwerde finden?	0	0.7	1
Fußbeschwerden	Foot complaints	Hallux valgus	Bunion	Was bedeutet es genau, wenn Sie sagen, dass die Großzehe ihre Abdruckkraft und stabilisierende Funktion verliert und wie wirkt sich das auf meine Fähigkeit zu gehen und zu stehen aus? Muss ich in diesem Fall immer eine Operation in Betracht ziehen, um ein Wiederauftreten der Fehlstellung zu vermeiden?	0.896389	1	0.578947
Fußbeschwerden	Foot complaints	Hallux valgus	Bunion	Welche präventiven Maßnahmen kann ich ergreifen, wenn ich Risikofaktoren für einen Hallux valgus habe und welche therapeutischen Optionen stehen mir zur Verfügung, wenn die Erkrankung bereits fortgeschritten ist?	0.954134	0.805556	0.952381
Fußbeschwerden	Foot complaints	Sprunggelenksarthrose	Ankle osteoarthritis	Was sind die klassischen Zeichen der Sprunggelenksarthrose, die in einem Standardröntgenbild unter Belastung sichtbar sind und welche zusätzlichen bildgebenden Verfahren werden benötigt, wenn eine Operation in Betracht gezogen wird?	0.962143	0.833333	1
Fußbeschwerden	Foot complaints	Sprunggelenksarthrose	Ankle osteoarthritis	Welche Risiken und Nachteile sind mit einer Versteifung des oberen Sprunggelenks verbunden und welche Maßnahmen sind nach der Operation erforderlich, um eine optimale Genesung zu gewährleisten?	0.827163	1	0.888889
Fußbeschwerden	Foot complaints	Sprunggelenksarthrose	Ankle osteoarthritis	Welche Symptome könnten auf eine fortgeschrittene Gelenkzerstörung durch Sprunggelenksarthrose hinweisen und welche Untersuchungsmethoden werden zur Diagnose dieser Erkrankung eingesetzt?	0.951593	1	1
Fußbeschwerden	Foot complaints	Achillessehnenentzündung	Achilles tendinitis	Wie sollte ich die empfohlene Dehnungsübung für meine Achillessehne korrekt durchführen, um eine mögliche Ruptur zu vermeiden und welche Rolle spielen entzündungshemmende Salben in der Behandlung meiner Beschwerden?	0.959093	0.95	1
Fußbeschwerden	Foot complaints	Achillessehnenentzündung	Achilles tendinitis	Könnte eine Blockierung der Kreuz-Darmbein-Fuge zu einer funktionellen Beinlängendifferenz führen, die wiederum meine Achillessehnenentzündung verschlimmert, und wie könnte eine Chirotherapie dazu beitragen, diese Situation zu verbessern?	0.951093	0.804167	0.933333
Fußbeschwerden	Foot complaints	Achillessehnenentzündung	Achilles tendinitis	Welche Rolle spielen meine genetischen Voraussetzungen und meine vorherige Behandlung mit Kortison bei der Entwicklung meiner Achillessehnenentzündung und welche konservativen Therapiemaßnahmen könnten in meinem Fall angewendet werden, insbesondere wenn ich eine Sportpause einlegen und entzündungshemmende Medikamente einnehmen muss?	0.936048	0.755556	0.809524
Fußbeschwerden	Foot complaints	Mittelfußschmerzen	Midfoot pain	Welche konservativen Therapieoptionen stehen mir zur Verfügung, wenn ich an Mittelfußschmerzen leide und welche Rolle spielt dabei die Krankengymnastik und medikamentöse Schmerztherapie?	0.854482	0.804167	0.96
Fußbeschwerden	Foot complaints	Mittelfußschmerzen	Midfoot pain	Könnten meine anhaltenden Mittelfußschmerzen möglicherweise auf eine angeborene Fehlbildung wie einen Sichelfuß, Spitzfuß oder Klumpfuß zurückzuführen sein und wenn ja, wäre eine operative Korrektur notwendig oder könnte eine konservative Behandlung mit Verbänden und Orthesen ausreichend sein?	0.911504	0.8875	0.421053
Fußbeschwerden	Foot complaints	Mittelfußschmerzen	Midfoot pain	Wie viele Knochen sind an der Struktur meines Fußes beteiligt und könnten daher potenziell die Ursache für meine Mittelfußschmerzen sein, und wie zugänglich sind diese Knochen für eine mögliche operative Behandlung?	0.950415	0.5	1
Fußbeschwerden	Foot complaints	Zehenarthrose	Toe arthritis	Könnten Sie bitte erklären, wie sich meine genetische Veranlagung auf die Entwicklung meiner Zehenarthrose auswirkt und wie sich dies auf mein Gangbild auswirken könnte? Welche Art von Schuhzurichtungen und Einlagenversorgung könnte in meinem Fall hilfreich sein und in welchem Stadium könnte eine operative Behandlung in Betracht gezogen werden?	0.940217	1	0.454545
Fußbeschwerden	Foot complaints	Zehenarthrose	Toe arthritis	Was sind die Vorteile der Arthrodese des Fußwurzel-Mittelfuß-Gelenks bei Arthrose und wie wirkt sich diese auf die Beweglichkeit des Gelenks aus?	0.949236	1	0.888889
Fußbeschwerden	Foot complaints	Zehenarthrose	Toe arthritis	Was sind die Anzeichen dafür, dass sich die Fehlstellung meines großen Zehs verschlimmert und eine Operation notwendig wird, und wie viele verschiedene Operationsverfahren gibt es, um diese Fehlstellung zu korrigieren?	0.925063	1	1
