# Supplementary material for: Development and Evaluation of a Retrieval-Augmented Generation Chatbot for Orthopedic and Trauma Surgery Patient Education: Mixed-Methods Study
Source: JMIR AI. 2025 Oct 23;4:e75262. doi: 10.2196/75262 (PMC12551339; doi:10.2196/75262)
Supplement: Multimedia Appendix 2 [file ai-v4-e75262-s002.xlsx]

## Sheet: synthetic_dataset_20250101_0131
topic,subtopic,question,contexts,ground_truth,metadata
RÃ¼ckenschmerzen,Bandscheibenvorfall,Welche konservativen Therapien werden normalerweise bei einem Bandscheibenvorfall in der LendenwirbelsÃ¤ule angewendet und wann wird eine Operation als unvermeidlich betrachtet?,"<p>Heftige RÃ¼ckenschmerzen, die auch in ein Bein ausstrahlen, und TaubheitsgefÃ¼hle, die das Sitzen, Liegen und Gehen zur Qual machen: Oft steckt ein Bandscheibenvorfall im Bereich d…
RÃ¼ckenschmerzen,Bandscheibenvorfall,"Wie kann ich meine Muskeln selbst trainieren, um RÃ¼ckenschmerzen zu lindern und welche Art von Faszienrolle sollte ich fÃ¼r den Bereich der BrustwirbelsÃ¤ule verwenden, um Druck auf die DornfortsÃ¤tze zu vermeiden?","- monischeundÃ¶konomischeSteuerungderMuskelnbeeintrÃ¤ch - tigtist .HilfreichsindEigenÃ¼bungenmiteinerFaszienrolle .DiegleichmÃ¤ÃŸigdickenRollen…
RÃ¼ckenschmerzen,Bandscheibenvorfall,"Welche Therapieoptionen stehen mir zur VerfÃ¼gung, wenn mein Bandscheibenvorfall keine neurologischen AusfÃ¤lle verursacht und welche Ziele werden mit diesen Therapien verfolgt?","<p>Die Diagnose ist da â€“ hoffentlich ohne allzu viel ZeitverzÃ¶gerung. Nun stellt sich die Frage: Was tun?</p> <h2><strong>Therapie-Optionen</strong></h2> <p>Die Diagnose Bandsche…
RÃ¼ckenschmerzen,Bandscheibenvorfall,"Welche spezifischen Untersuchungen kÃ¶nnte ein OrthopÃ¤de durchfÃ¼hren, um festzustellen, ob meine RÃ¼ckenschmerzen durch eine SchÃ¤digung der Bandscheiben verursacht werden?","<p>Dabei sollte man bestimmte Warnsignale zu beachten. Eine FÃ¼lle von therapeutischen MaÃŸnahmen zur Behandlung der RÃ¼ckenschmerzen werden in Deutschland angeboten, so dass den meist…
RÃ¼ckenschmerzen,Ischias,"F: Welche Art von Medikamenten kÃ¶nnten mir verschrieben werden, wenn meine Ischiasschmerzen aufgrund von Problemen mit meiner LendenwirbelsÃ¤ule oder Muskeln auftreten und welche zusÃ¤tzliche Behandlung kÃ¶nnte ich erwarten, wenn meine Schmerzen durch einen Bandscheibenvorfall oder eine Spinalkanalstenose verursacht werden?","wie Sprachschwierigkeiten, hÃ¤ufi- gem Schwi…
RÃ¼ckenschmerzen,Ischias,"Welche BehandlungsmÃ¶glichkeiten stehen mir zur VerfÃ¼gung, wenn meine Ischiasbeschwerden so stark sind, dass sie Schwierigkeiten beim Wasserlassen und Stuhlgang verursachen und ich GefÃ¼hlsstÃ¶rungen im Anal- und Genitalbereich habe?","im Anfangsstadium oft stark sind, wird ein Ischias selten gefÃ¤hrlich. In diesem Fall wÃ¶lbt sich die Bandscheibe weiter in den WirbelsÃ…
RÃ¼ckenschmerzen,Ischias,"Wie hÃ¤ngen meine RÃ¼ckenschmerzen und Ischiasschmerzen zusammen und wie kÃ¶nnen die spezifischen DehnÃ¼bungen, die Sie bereitgestellt haben, dazu beitragen, meine Schmerzen zu lindern und die Probleme mit meinem Ischiasnerv zu behandeln?","etwas kompliziertere Situation habe ich Techniken unter Â»DehnÃ¼bungen, zuge- schnitten auf Ihre ProblemeÂ« (Seite 14) bereitgestell…
RÃ¼ckenschmerzen,Ischias,"""Welche spezifischen Untersuchungen kÃ¶nnte ein OrthopÃ¤de durchfÃ¼hren, um die Ursache meiner RÃ¼ckenschmerzen zu ermitteln, wenn ich zusÃ¤tzlich zu den RÃ¼ckenschmerzen auch einen steifen Nacken und Beinschmerzen habe?""","<p>Dabei sollte man bestimmte Warnsignale zu beachten. Eine FÃ¼lle von therapeutischen MaÃŸnahmen zur Behandlung der RÃ¼ckenschmerzen werden in Deu…
RÃ¼ckenschmerzen,Muskelverspannungen,"Welche Rolle spielen RÃ¶ntgen, Computertomografie und Kernspintomografie in der Stufendiagnostik bei der Untersuchung von RÃ¼ckenschmerzen und wie kÃ¶nnen diese Verfahren dazu beitragen, die Ursache meiner Muskelverspannungen zu finden?","<p>Dabei sollte man bestimmte Warnsignale zu beachten. Eine FÃ¼lle von therapeutischen MaÃŸnahmen zur Behandlung der RÃ¼ck…
RÃ¼ckenschmerzen,Muskelverspannungen,"""KÃ¶nnten Sie mir bitte erklÃ¤ren, warum trotz der vielfÃ¤ltigen BehandlungsmÃ¶glichkeiten wie Schmerzmitteln, Physiotherapien und Massagen, meine muskulÃ¤ren Verspannungen im RÃ¼cken immer noch zu chronischen Schmerzen fÃ¼hren und meine LebensqualitÃ¤t stark einschrÃ¤nken? Liegt es mÃ¶glicherweise daran, dass die genauen Ursachen meiner Schmerzen noch nicht…
RÃ¼ckenschmerzen,Muskelverspannungen,"Welche verschiedenen TherapiemÃ¶glichkeiten gibt es bei akuten RÃ¼ckenschmerzen und warum ist die Anwendung von WÃ¤rme, trotz der Tatsache, dass sie die Ursache nicht lÃ¶st, besonders bei Muskelverspannungen sinnvoll?","sagen) â€“ weiterhilft und dir einen Ãœberblick darÃ¼ber gibt, was alles mÃ¶glich ist. Du kannst ruhig verschiedene MaÃŸnahmen ausprobieren u…
RÃ¼ckenschmerzen,Wirbelgleiten,"""Welche Rolle spielen RÃ¶ntgen, Computertomografie und Kernspintomografie in der Stufendiagnostik bei der Untersuchung meiner RÃ¼ckenschmerzen und wie kÃ¶nnen diese Verfahren dazu beitragen, die Ursache meiner Schmerzen, wie zum Beispiel eine SchÃ¤digung der Bandscheiben oder eine WirbelsÃ¤ulenverkrÃ¼mmung, zu identifizieren?""","<p>Dabei sollte man bestimmte Warn…
RÃ¼ckenschmerzen,Wirbelgleiten,"""Welche therapeutischen MÃ¶glichkeiten stehen mir zur VerfÃ¼gung, wenn bei mir ein Wirbelgleiten festgestellt wurde, aber ich bisher keine Beschwerden habe und kein hochgradiger Abrutsch vorliegt? Welche Rolle spielen dabei die Entspannung und Stabilisierung meiner Muskulatur und wie kann ich meine tÃ¤glichen Belastungen und SporttÃ¤tigkeiten anpassen, um eine wei…
RÃ¼ckenschmerzen,Wirbelgleiten,"Welche Rolle spielen neurologische Symptome und Bildgebung bei der Bestimmung der Behandlungsstrategie fÃ¼r meine spezifischen lumbalen RÃ¼ckenschmerzen, die durch Wirbelgleiten verursacht werden, und wie kÃ¶nnte dies meine ArbeitsfÃ¤higkeit beeinflussen?","mÃ¶glich, sodass das klinische Bild mit den neurologischen Symptomen in Zusammen- schau mit der Bildgebung we…
RÃ¼ckenschmerzen,Facettengelenksarthrose,"KÃ¶nnten Sie bitte erklÃ¤ren, wie eine nicht ausreichende muskulÃ¤re Stabilisierung, eine Hyperlordose oder eine Bandscheibendegeneration zur Entwicklung eines lumbalen Facettensyndroms beitragen kÃ¶nnen und welche Rolle die Facettenhypertrophie und die Spinalkanal- Neuroforamen- oder Recessusstenose dabei spielen?","Kreuzschmerz kommen, der nicht selten …
RÃ¼ckenschmerzen,Facettengelenksarthrose,KÃ¶nnte die Hypertrophie meiner Facettengelenke die Ursache fÃ¼r meine radikulÃ¤ren Schmerzsyndrome sein und besteht ein Zusammenhang zwischen dem Grad meiner Facettengelenksarthrose und der IntensitÃ¤t meiner RÃ¼ckenschmerzen?,"mechanische Stress auf die Fa- cettengelenke fÃ¼hrt und zu kraniokaudalen Sub- luxationen, Arthrose und Osteophyten. Die Hyper- t…
RÃ¼ckenschmerzen,Facettengelenksarthrose,"KÃ¶nnte meine Facettengelenksarthrose in Kombination mit Bandscheibendegenerationen zu einer sekundÃ¤ren SegmentinstabilitÃ¤t fÃ¼hren und ist das mÃ¶glicherweise der Grund fÃ¼r meine RÃ¼ckenschmerzen? Und wenn ja, kÃ¶nnten diese InstabilitÃ¤ten zu einer degenerativen Spondylolisthese fÃ¼hren, insbesondere in meinem lumbalen WirbelsÃ¤ulenbereich?","zwische…
RÃ¼ckenschmerzen,Spinalkanalstenose,"KÃ¶nnten Sie bitte erklÃ¤ren, wie die VerschleiÃŸerscheinungen meiner kleinen Wirbelgelenke und die knÃ¶chernen WÃ¼lste, die sich anbauen und in meinen Spinalkanal ragen, zu meiner Diagnose einer Spinalkanalstenose beitragen? Und kÃ¶nnte dies auch mit meiner anlagebedingten Enge des Spinalkanals zusammenhÃ¤ngen, die durch meine WirbelbÃ¶gen mit geringem Radius…
RÃ¼ckenschmerzen,Spinalkanalstenose,"""KÃ¶nnten Sie mir bitte genauer erklÃ¤ren, wie die multimodale Schmerztherapie bei chronischen RÃ¼ckenschmerzen durch Spinalkanalstenose funktioniert und welche Rolle dabei die rÃ¶ntgengesteuerten Injektionen im Bereich der WirbelsÃ¤ule spielen?""","<h3>Therapie und Nachsorge</h3> <p>Da in der Regel keine akuten MuskellÃ¤hmungen vorliegen oder drohen, richtet…
RÃ¼ckenschmerzen,Spinalkanalstenose,"Was ist die Ursache fÃ¼r eine Spinalkanalstenose und ist eine Operation immer notwendig, wenn auf dem MRT eine Verengung zu sehen ist, obwohl ich keine anderen Probleme habe?","keinerlei Probleme haben, Ihr RÃ¼cken aber trotzdem schmerzt und auf dem MRT eine Verengung zu sehen ist, so ist diese nicht die Ursache fÃ¼r die Schmerzen. Hier mÃ¼ssen Sie ein bissche…
Knieprobleme,Meniskus,"""KÃ¶nnten Sie mir bitte erklÃ¤ren, warum trotz positiver Meniskustests kein Meniskusschaden bei mir festgestellt wurde und wie die konservative Behandlung durch Gewichtsreduktion und Muskeltraining dazu beitragen kann, die Belastung auf meinen Meniskus und das gesamte Gelenk zu verringern?""","eine Reihe von Meniskustests, wobei diese oft wenig spezifisch sind, das heiÃŸt …
Knieprobleme,Meniskus,"Was sind die verschiedenen Arten von Meniskusrissen, die auftreten kÃ¶nnen, und wie kÃ¶nnen sie sich auf den Zustand und die Funktion meines Knies auswirken, insbesondere in Bezug auf die Entwicklung einer Arthrose?","- gungeinenreibungslosenundstabilenBewegungsablaufunddÃ¤mpfenStoÃŸbelastungen . DieMeniskenunterliegenwieandereGelenkstrukturendegene - rativenVerÃ¤nderungen …
Knieprobleme,Meniskus,Wie genau kann eine MRT-Diagnostik eine MeniskuslÃ¤sion in meinem Knie bestÃ¤tigen und welche Rolle spielen dabei die FÃ¤higkeiten des Untersuchers und die QualitÃ¤t der Bilder?,"innerhalb des Knies (KniebinnenschÃ¤digung) ein MRT durchgefÃ¼hrt werden. Die MRT-Diagnostik weist eine hohe diagnostische Treffsicherheit zwischen 90 und 93 Prozent auf, bestÃ¤tigt den klinischen V…
Knieprobleme,Meniskus,"""Welche Therapieoptionen stehen mir zur VerfÃ¼gung, wenn bei mir eine MeniskuslÃ¤sion im MRT nachgewiesen wurde, obwohl ich keine klinischen Meniskuszeichen aufweise und welche Rolle spielen dabei eventuell vorhandene degenerative GelenkverÃ¤nderungen?""","individuellen Symptomatik. Insbesondere die Differenzierung zwischen traumatischen und degenerativen SchÃ¤den, sowie d…
Knieprobleme,Kreuzband,"Was passiert, wenn eine Kreuzbandverletzung nicht adÃ¤quat behandelt wird und wie lange dauert es in der Regel, bis sich erste Anzeichen einer Kniearthrose auf dem RÃ¶ntgenbild zeigen?","<p>Hamburg â€“ Ãœber aktuelle Entwicklungen in der Kniechirurgie und die BehandlungsmÃ¶glichkeiten von Kreuzbandverletzungen informiert Dr. Christian Egloff, Teamleiter Kniechirurgie der O…
Knieprobleme,Kreuzband,"Was passiert genau im Kniegelenk bei einem Kreuzbandriss oder einer Meniskusverletzung und wie kann regelmÃ¤ÃŸige Bewegung zur Stabilisierung und Geschmeidigkeit der Gelenke beitragen, um solche Verletzungen zu vermeiden?","und Meniskusverletzung</strong></h2> <p>Einem GerÃ¤usch, das nichts Gutes verheiÃŸt, geht <a href=""https://orthinform.de/aerzte/muenchen/prof-dr-med-p…
Knieprobleme,Kreuzband,"Welche Untersuchungsmethoden werden zur Diagnose einer Verletzung des vorderen Kreuzbandes angewendet und wie tragen diese zur Entscheidung bei, ob eine Operation notwendig ist?","Bei Verletzungen des vorderen Kreuzbandes kommt dabei zum Beispiel der sogenannte â€žLachmann-Testâ€œ zum Einsatz, bei dem der Arzt durch Bewegung des Unterschenkels bei 20 bis 30 Grad gebeugtem …
Knieprobleme,Kreuzband,"Welche BehandlungsmÃ¶glichkeiten gibt es, wenn mein hinteres Kreuzband gerissen ist und mein Knie instabil bleibt, und welche Art von Transplantaten werden bevorzugt verwendet, wenn mehrere BÃ¤nder betroffen sind?","einzuschrÃ¤nken, ist es sinnvoll, ein instabiles Knie zu operieren. Risse des hinteren Kreuzbandes kÃ¶nnen zunÃ¤chst mit Hilfe einer Schiene behandelt werden.<…
Knieprobleme,Arthrose,Welche Art von Medikamenten kÃ¶nnten mir bei meinen Kniearthrose-Schmerzen verschrieben werden und welche nichtmedikamentÃ¶sen MaÃŸnahmen kÃ¶nnten diese Therapie begleiten?,"auch selbst an der Behandlung zu beteiligen und Behandlungsverantwortung zu Ã¼bernehmen, beispielsweise durch die Reduktion von Ãœbergewicht durch regelmÃ¤ÃŸige, gelenkschonende Bewegung (Fahrradfahren, …
Knieprobleme,Arthrose,"Welche Faktoren werden bei der Diagnose von Kniearthrose berÃ¼cksichtigt und welche nichtmedikamentÃ¶sen und medikamentÃ¶sen MaÃŸnahmen stehen zur VerfÃ¼gung, um die Schmerzen zu reduzieren und meine MobilitÃ¤t zu verbessern, da die Kniearthrose eine chronische Erkrankung ist, die nicht geheilt werden kann?","das AusmaÃŸ der GelenkschÃ¤digung beurteilen zu kÃ¶nnen, werden r…
Knieprobleme,Arthrose,Welche nicht-operativen BehandlungsmÃ¶glichkeiten gibt es fÃ¼r Kniearthrose und was ist die HyaluronsÃ¤ure-Therapie?,"schlimmer und kann starke Schmerzen verursachen.</p> <h3>Wie kann Kniearthrose behandelt werden?</h3> <p>Manchmal ist eine Gelenkersatzoperation, bei der eine Knieprothese eingesetzt wird, fÃ¼r den Patienten dann der einzige Weg, zu einem schmerzfreien, mobil…
Knieprobleme,Patellofemorale Schmerzen,"KÃ¶nnten Sie bitte erklÃ¤ren, warum trotz unauffÃ¤lliger Befunde meiner bildgebenden Untersuchungen meine Kniebeschwerden weiterhin bestehen und warum eine Anpassung meiner sportlichen AktivitÃ¤ten, insbesondere die Vermeidung von Ãœbungen wie Beinpresse, Legcurler oder tiefe Kniebeugen, oft zum Erfolg fÃ¼hrt?","hartnÃ¤ckigen FÃ¤llen kann auch eine Kernspin…
Knieprobleme,Patellofemorale Schmerzen,"""Wenn ich keine Arthrose im Kniehauptgelenk habe, aber dennoch Probleme mit meiner Kniescheibe habe, wÃ¤re es dann mÃ¶glich, nur das Kniescheibengelenk zu ersetzen und die Kniescheibe selbst ohne neue OberflÃ¤che zu belassen? Und kÃ¶nnte ich durch gezielte KrÃ¤ftigungs- und DehnungsÃ¼bungen sowie eine Anpassung meiner sportlichen Belastung und gegebenenfal…
Knieprobleme,Patellofemorale Schmerzen,"""KÃ¶nnten Sie mir bitte erklÃ¤ren, warum bei wiederholten Luxationen meiner Kniescheibe eine Operation zur Stabilisierung des Gleitlagers notwendig ist und wie diese mit prÃ¤disponierenden Faktoren zusammenhÃ¤ngt? Und was genau ist eine differenzierte Knorpeltherapie, die bei einer Verletzung des Gelenkknorpels durch die Luxation benÃ¶tigt wird?""","<p>Ein…
Knieprobleme,Knorpelschaden,"""KÃ¶nnten Sie bitte erklÃ¤ren, was genau eine vollschichtige KnorpelschÃ¤digung ist, die bis zum Knochen reicht, und welche operativen Knorpeltherapien zur VerfÃ¼gung stehen, um solche SchÃ¤den zu beheben und einer frÃ¼hzeitigen Arthrose vorzubeugen?""","<p>Bei einer vollschichtigen, bis auf den Knochen reichenden KnorpelschÃ¤digung mit bestehender Symptomatik sollte…
Knieprobleme,Knorpelschaden,"Welche Faktoren bestimmen, ob bei meinem vollschichtigen Knorpelschaden im Knie eine operative Behandlung notwendig ist und welche Methoden stehen dafÃ¼r zur VerfÃ¼gung?","Faktoren abhÃ¤ngig, wie dem betroffenen Gelenk, der Beschwerdesymptomatik, der Defektentstehung, seiner GrÃ¶ÃŸe und Tiefe, mÃ¶glichen Begleitproblemen, dem Patientenalter und gegebenenfalls von weit…
Knieprobleme,Knorpelschaden,"Was ist die hÃ¤ufigste Lokalisation fÃ¼r KnorpelschÃ¤den im Kniegelenk, die in MRT-Untersuchungen mit einer FeldstÃ¤rke von 3,5 Tesla festgestellt werden, und wie beeinflussen die Ergebnisse dieser Untersuchungen zusammen mit der Schmerzlokalisation und -intensitÃ¤t die Auswahl des Therapieverfahrens?","Untersuchung und Diagnostik Im Rahmen von MRT-Untersuchungen (mit…
Knieprobleme,KnieinstabilitÃ¤t,Wie bestimmt der Arzt die Notwendigkeit einer stabilisierenden Bandage oder Orthese fÃ¼r mein Knie und welche Rolle spielt dabei das AusmaÃŸ der festgestellten InstabilitÃ¤t?,"der Schwere auch Ã¼ber eine InstabilitÃ¤t, unter UmstÃ¤nden mit BelastungsunfÃ¤higkeit (Abb. 1 und 2). Das Kniegelenk kann geschwollen sein, die Beweglichkeit ist hÃ¤ufig eingeschrÃ¤nkt. Das A…
Knieprobleme,KnieinstabilitÃ¤t,"Was genau ist der ""hintere Schubladentest"", der zur PrÃ¼fung der StabilitÃ¤t meines Kniegelenks verwendet wird, und wie tragen zusÃ¤tzliche Instrumente wie Arthrometer zur Diagnose bei? KÃ¶nnen Standard-RÃ¶ntgenaufnahmen und Stressaufnahmen genug Informationen liefern oder ist eine Kernspintomografie (MRT) immer notwendig, um Begleitverletzungen zu erkennen?","un…
Knieprobleme,KnieinstabilitÃ¤t,"KÃ¶nnten Sie mir bitte erklÃ¤ren, wie die verschiedenen Tests zur Beurteilung der KnieinstabilitÃ¤t, wie der Schubladentest und der Lachman-Test, durchgefÃ¼hrt werden und was die Ergebnisse in Bezug auf die Verschieblichkeit in Millimetern bedeuten?","Druckschmerz Epicondylen, Gelenkspalt â€¢ Plica mediopatellaris â€¢ Beurteilung von Bewegungsumfang und Bewegungssc…
HÃ¼ftbeschwerden,HÃ¼ftarthrose,"KÃ¶nnen Sie bitte erklÃ¤ren, warum konservative TherapiemaÃŸnahmen bei beginnenden Stadien der HÃ¼ftarthrose bevorzugt werden und welche spezifischen MaÃŸnahmen dazu gehÃ¶ren? Und warum kÃ¶nnen diese MaÃŸnahmen nur die Symptome lindern, aber nicht den weiteren VerschleiÃŸ aufhalten?","<h3>Behandlung</h3> <p>Es wird die konservative und operative Behandlung der HÃ¼f…
HÃ¼ftbeschwerden,HÃ¼ftarthrose,"KÃ¶nnten Sie bitte erklÃ¤ren, warum meine HÃ¼ftschmerzen und BewegungseinschrÃ¤nkungen nicht immer mit den VerschleiÃŸzeichen, die im RÃ¶ntgenbild sichtbar sind, Ã¼bereinstimmen und wie zusÃ¤tzliche Diagnosemethoden wie die Magnetresonanztherapie oder Szintigraphie dazu beitragen kÃ¶nnen, diese Unklarheiten zu klÃ¤ren?","die oben genannten BewegungseinschrÃ¤nkungen…
HÃ¼ftbeschwerden,HÃ¼ftarthrose,"""Wie unterscheidet sich der belastungsabhÃ¤ngige Schmerz, der durch den GelenkverschleiÃŸ bei HÃ¼ftarthrose verursacht wird, von dem belastungsunabhÃ¤ngigen Schmerz, der durch entzÃ¼ndliche Gelenkerkrankungen wie rheumatoide Arthritis verursacht wird, und wie kann diese Unterscheidung bei der Diagnose helfen?""","das Ankleiden kÃ¶nnen deutlich erschwert sein.</p> …
HÃ¼ftbeschwerden,HÃ¼ftarthrose,"KÃ¶nnten Sie mir bitte die verschiedenen diagnostischen MÃ¶glichkeiten fÃ¼r HÃ¼ftarthrose erlÃ¤utern und dabei speziell auf die jeweiligen Therapieziele, Nutzen und Risiken eingehen, damit ich eine informierte Entscheidung Ã¼ber meine Behandlungsoptionen treffen kann?","es einer Aktualisierung der Leitlinie mit Handlungsempfehlungen fÃ¼r Ã„rzte und medizinisches Pe…
HÃ¼ftbeschwerden,HÃ¼ftschmerzen,"Was sind die ersten Schritte, die ein OrthopÃ¤de unternimmt, wenn bei mir persistierende HÃ¼ftschmerzen diagnostiziert werden und wie wird entschieden, ob eine operative Behandlung notwendig ist?","<h3>Einsatzgebiete</h3> <p>Kommt es zu persistierenden Beschwerden im Bereich des HÃ¼ftgelenks z.B. mit einschieÃŸenden Schmerzen oder nach lÃ¤ngerem Sitzen, sollte die…
HÃ¼ftbeschwerden,HÃ¼ftschmerzen,Was ist das Impingement-Syndrom und wie unterscheidet es sich von anderen Erkrankungen des HÃ¼ftgelenks wie HÃ¼ftdysplasie oder HÃ¼ftkopfnekrose?,Ã¼bers Knie brechenÂ«. MVZ VITALIS Zentrum fÃ¼r OrthopÃ¤die und Schmerztherapie Alt Buckow 9â€“11 12349 Berlin www.mvz-vitalis.de Exklusives Presseexemplar 2.22 Alle Alternativen zur OP ausschÃ¶pfen und Ihr HÃ¼ftgelenk ge…
HÃ¼ftbeschwerden,HÃ¼ftschmerzen,"Welche spezifischen Aspekte meiner HÃ¼fte und angrenzenden Regionen werden bei der Gesamtuntersuchung betrachtet, wenn ich Schwierigkeiten habe, meine StrÃ¼mpfe anzuziehen und Schmerzen beim tiefen Sitzen und langen Gehen verspÃ¼re?","<p>Vor der Behandlung steht die Untersuchung der HÃ¼fte. Die dafÃ¼rÂ vorhandenenÂ diagnostischen MÃ¶glichkeiten und Untersuchungste…
HÃ¼ftbeschwerden,HÃ¼ftschmerzen,"KÃ¶nnten meine HÃ¼ftschmerzen auch durch eine LendenwirbelsÃ¤ulenerkrankung, eine rheumatische Erkrankung oder eine Leisten- oder Schenkelhernie verursacht werden und wie kann ich diese Ursachen abklÃ¤ren lassen?","VerÃ¤nderungen im HÃ¼ftgelenkÂ zu erkennen sind. Schwellung des HÃ¼ftgelenksÂ und Schwund der hÃ¼ftfÃ¼hrenden MuskulaturÂ sind weitere Zeichen fÃ¼r ein…
HÃ¼ftbeschwerden,Impingement,KÃ¶nnten meine HÃ¼ftschmerzen durch eine VerÃ¤nderung des Kopf- und HalsÃ¼berganges meines Oberschenkelknochens verursacht werden und wie genau wÃ¼rde diese AsphÃ¤rizitÃ¤t auf einem RÃ¶ntgen- oder MRT-Bild dargestellt?,"Impingement. Â </li> </ul> <p>Die Diagnose wird durch Zusammenschau aus Krankengeschichte, Untersuchungsbefund und dem RÃ¶ntgenbild sowie ggf. der MRT…
HÃ¼ftbeschwerden,Impingement,"Was sind die ersten Schritte, die unternommen werden, wenn bei mir ein struktureller Schaden im HÃ¼ftgelenk, wie ein Riss der HÃ¼ftgelenkslippe oder ein Impingement-Syndrom, diagnostiziert wird und welche Rolle spielt die Arthroskopie der HÃ¼fte in diesem Prozess?","<h3>Einsatzgebiete</h3> <p>Kommt es zu persistierenden Beschwerden im Bereich des HÃ¼ftgelenks z.B. mi…
HÃ¼ftbeschwerden,Impingement,"Was ist der Unterschied zwischen einem Cam- und einem Pincer-Impingement im HÃ¼ftgelenk und wie kann das zu Arthrose fÃ¼hren, wenn es unbehandelt bleibt?","gel Eis aus der Waffel. Es kann zu einem all- mÃ¤hlichen und plÃ¶tzlichen Abrutschen des HÃ¼ftkopfes kommen. Der akute Verlauf ist durch plÃ¶tzlich massiv auftretende Schmer- zen und GangunfÃ¤higkeit gekennzeichne…
HÃ¼ftbeschwerden,Bursitis,"Wie sollte ich meine schmerzende HÃ¼fte richtig kÃ¼hlen, um eine Bursitis zu lindern, und warum sollte ich WÃ¤rmeanwendungen vermeiden?",".Zurer - gÃ¤nzendensymptomatischenTherapiekanndieschmerzendeStellegekÃ¼hltwerden .Dabeiistzubeachten ,dassEisoderKÃ¼hl - akkusniedirektaufdieHautgelegtwerdendÃ¼rfen , sondernimmereinHandtuchdazwischengelegtwerdensollte ,damitesnichtzu…
HÃ¼ftbeschwerden,Bursitis,"Was sind die ersten Schritte, die ich unternehmen sollte, wenn ich anhaltende Schmerzen in meinem HÃ¼ftgelenk habe, insbesondere nach langem Sitzen, und welche Rolle spielt die Physiotherapie in der konservativen Behandlung, bevor eine Operation in Betracht gezogen wird?","<h3>Einsatzgebiete</h3> <p>Kommt es zu persistierenden Beschwerden im Bereich des HÃ¼ftgelenks z.B…
HÃ¼ftbeschwerden,Bursitis,"""KÃ¶nnten meine HÃ¼ftschmerzen auf eine Bursitis trochanterica zurÃ¼ckzufÃ¼hren sein und wie kann diese genau durch eine orthopÃ¤disch-fachÃ¤rztliche Untersuchung von anderen Differenzialdiagnosen wie Koxarthrose oder Lumbalsyndrome unterschieden werden?""","Impingement. Â </li> </ul> <p>Die Diagnose wird durch Zusammenschau aus Krankengeschichte, Untersuchungsbefund u…
HÃ¼ftbeschwerden,HÃ¼ftdysplasie,"Was sind die ersten Anzeichen einer HÃ¼ftdysplasie, die ich bemerken kÃ¶nnte, und welche Risikofaktoren erhÃ¶hen die Wahrscheinlichkeit, dass ich diese Erkrankung entwickle? Welche Behandlungsoptionen stehen mir zur VerfÃ¼gung, wenn eine konservative Therapie nicht ausreicht?","geht es in der Regel zunÃ¤chst mit einer konservativen Therapie des Gelenks los. Ist di…
HÃ¼ftbeschwerden,HÃ¼ftdysplasie,"Was genau bedeutet es, wenn bei einer HÃ¼ftdysplasie die Pfanne zu steil ist und der HÃ¼ftkopf nicht tief genug im Gelenk steht, und wie kÃ¶nnte sich das auf meine Symptome, wie unterschiedlich lange Beine und eine Asymmetrie der GesÃ¤ÃŸfalten, auswirken?","die wir â€“ trotz aller vorgenommenenÂ UmbaumaÃŸnahmen â€“ nicht immerÂ perfekt kompensieren kÃ¶nnen. Das HÃ…
HÃ¼ftbeschwerden,HÃ¼ftdysplasie,"""Ich habe seit einiger Zeit unspezifische Leistenschmerzen und RÃ¼ckenschmerzen, die trotz Therapie nicht besser werden. KÃ¶nnte es sein, dass ich an einer HÃ¼ftdysplasie leide und diese Schmerzen daher kommen? Und kÃ¶nnte diese Erkrankung auch mit meinem Piriformis-Syndrom zusammenhÃ¤ngen, das bei einer Ultraschalluntersuchung festgestellt wurde?""","der DEGUM-S…
HÃ¼ftbeschwerden,Tendinitis,"""Wenn meine HÃ¼ftschmerzen trotz Physiotherapie und Schmerztherapie anhalten, sollte ich dann einen HÃ¼ft-Arthroskopeur aufsuchen, um die MÃ¶glichkeiten einer operativen Behandlung zu besprechen? Und kÃ¶nnte eine Arthroskopie der HÃ¼fte dabei helfen, den genauen strukturellen Schaden in meinem HÃ¼ftgelenk zu identifizieren?""","<h3>Einsatzgebiete</h3> <p>Kommt es zu …
HÃ¼ftbeschwerden,Tendinitis,"Wie unterscheidet sich die Tendinitis von anderen HÃ¼ftbeschwerden, die in Ihrem Buch aufgefÃ¼hrt sind, und welche spezifischen Ãœbungen kÃ¶nnten helfen, die Symptome zu lindern, ohne eine Operation in Betracht ziehen zu mÃ¼ssen?",Ã¼bers Knie brechenÂ«. MVZ VITALIS Zentrum fÃ¼r OrthopÃ¤die und Schmerztherapie Alt Buckow 9â€“11 12349 Berlin www.mvz-vitalis.de Exklusive…
HÃ¼ftbeschwerden,Tendinitis,"""KÃ¶nnten meine anhaltenden HÃ¼ftschmerzen auf eine Tendinitis hinweisen und wenn ja, wie kann diese im Rahmen der orthopÃ¤disch-fachÃ¤rztlichen Untersuchung von anderen Differenzialdiagnosen wie Koxarthrose oder Bursitis trochanterica unterschieden werden?""","Impingement. Â </li> </ul> <p>Die Diagnose wird durch Zusammenschau aus Krankengeschichte, Untersuchungsbef…
Schulterprobleme,Rotatorenmanschette,"KÃ¶nnten Sie mir bitte erklÃ¤ren, wie genau der Bizepssehnenkomplex und das Pulleysystem bei Ãœberkopfsportarten belastet werden und warum dies zu chronisch degenerativen und InstabilitÃ¤ts-Verletzungen fÃ¼hren kann? Zudem wÃ¼rde ich gerne wissen, wie diese Verletzungen zur IntensitÃ¤t meiner Schulterschmerzen beitragen kÃ¶nnen.","kommt es zum mechanischen Ko…
Schulterprobleme,Rotatorenmanschette,"""KÃ¶nnten Sie mir bitte erklÃ¤ren, unter welchen UmstÃ¤nden eine konservative Therapie bei einer Rotatorenmanschettenruptur in Betracht gezogen wird und wie diese Therapieform aussieht? Und was genau ist die sogenannte SchlÃ¼ssellochtechnik bei der operativen Therapie?""","eine symptomatische Rotatorenmanschettenruptur auszugleichen und in eine asymptomatisc…
Schulterprobleme,Rotatorenmanschette,"""Was bedeutet es genau, wenn Sie von einer 'anatomischen Versorgung' sprechen und inwiefern hÃ¤ngt dies mit der Intaktheit meiner Rotatorenmanschette zusammen? Welche Rolle spielt die MRT-Diagnostik dabei und wie wird entschieden, ob ein Gelenkersatz notwendig ist?""","ist ein RÃ¶ntgenbild sinnvoll. Eine Schnittbildgebung wie das MRT oder CT wird sich dann z…
Schulterprobleme,Rotatorenmanschette,"Was sollte ich vermeiden, wenn ich VerÃ¤nderungen in meiner Rotatorenmanschette oder Bizepssehne bemerke und welche Behandlungsmethoden werden empfohlen, wenn die Beschwerden Ã¼ber einen lÃ¤ngeren Zeitraum nicht besser werden?","der Schulter fÃ¼hren. Diese Erkrankungen sind zum Teil sehr schwierig zu erkennen. Bei VerÃ¤nderungen im Bereich der Rotatorenmansch…
Schulterprobleme,Schulterarthrose,"Was ist ein Reizerguss, der bei Schulterarthrose auftritt, und wie trÃ¤gt dieser zur weiteren SchÃ¤digung des Gelenkknorpels bei?","Gelenks ein. Im Verlauf kommt es zu einer BewegungseinschrÃ¤nkung bei Drehbewegungen und bei Ãœberkopfbewegungen. Unbehandelt fÃ¼hrt dies zu einem voranschreiten der Arthrose mit weiterem VerschleiÃŸ des Gelenkknorpels. Es kommt zu …
Schulterprobleme,Schulterarthrose,"""KÃ¶nnten Sie mir bitte erklÃ¤ren, wie die Arthroskopie bei der Behandlung meiner Schulterarthrose helfen kann, insbesondere wenn die konservative Therapie und die StoÃŸwellentherapie nicht erfolgreich waren? Und kÃ¶nnten Sie mir auch die Vorteile dieser minimalinvasiven Methode gegenÃ¼ber einer offenen Operation erlÃ¤utern?""","OrthopÃ¤den und Unfallchirurgen …
Schulterprobleme,Schulterarthrose,"Welche konservativen Therapien und minimal-invasiven Operationsmethoden werden in der OrthopÃ¤dischen UniversitÃ¤tsklinik Bad Abbach zur Behandlung von Schulterarthrose angewendet und wie kÃ¶nnen diese dazu beitragen, die Belastung fÃ¼r den Patienten zu reduzieren?","<p>Ursachen von Schmerzen und eingeschrÃ¤nkte Bewegungsfreiheit im Schultergelenk sind Arthrose,…
Schulterprobleme,Schulterarthrose,"Welche Faktoren werden bei der Entscheidung fÃ¼r einen bestimmten Typ von Schulterprothese berÃ¼cksichtigt und wie wird der optimale Zeitpunkt fÃ¼r die Implantation bestimmt, um eine langfristig schmerzfreie und gute Schultergelenksfunktion zu gewÃ¤hrleisten?","<p>Helfen Physiotherapie und Schmerzmedikation nicht mehr, kann eine Schulterprothese als letzte Optio…
Schulterprobleme,Frozen Shoulder,Welche Kombination von Therapien hat sich in der Praxis als besonders effektiv bei der Behandlung von Frozen Shoulder erwiesen und welche spezielle Therapie kÃ¶nnte bei Schulterschmerzen durch Triggerpunkte hilfreich sein?,"der Schulter lassen sich meist langfristig und erfolgreich behandeln, wenn frÃ¼hzeitig eine fundierte Diagnose gestellt wird. Oberstes Ziel de…
Schulterprobleme,Frozen Shoulder,"Was sind die Unterschiede zwischen der primÃ¤ren und sekundÃ¤ren Form der Frozen Shoulder und welche Therapieoptionen stehen zur VerfÃ¼gung, insbesondere wenn die Schmerzen stark sind?","lassen sich Verwachsungen lÃ¶sen und die geschrumpfte Gelenkkapsel kann geweitet werden.</p> <h3><strong>Frozen Shoulder in KÃ¼rze</strong></h3> <ul> <li>Schultersteife (â€žeinge…	entwickelt sich Ã¼ber Monate phasisch mit zunehmenden Schmerzen und BewegungseinschrÃ¤nkungen.</li> <li>PrimÃ¤re Form: ohne erkennbare Ursache	sekundÃ¤re Form: belastungs- bzw. verletzungsinduziert oder im Zusammenhang mit Stoffwechselerkrankungen.</li> <li>Pathogenese: anfÃ¤nglicher EntzÃ¼ndungsprozess in der Gelenkkapsel, gefolgt von einer Kapselfibrose.</li> <li><em>Therapie: Analgetika, evtl. Cortison wÃ¤hrend schmerzhafter Phase, anschlieÃŸend Physiotherapie, ggf. Arthroskopie	aber auch spontane Besserung mÃ¶glich.</em></li> </ul> <p>Quelle: Ulrike Weber-Fina/PTAheute.de</p>","Die primÃ¤re Form der Frozen Shoulder entwickelt sich ohne erkennbare Ursache, wÃ¤hrend die sekundÃ¤re Form durch Belastung, Verletzung oder im Zusammenhang mit Stoffwechselerkrankungen entsteht. Bei starken Schmerzen kÃ¶nnen Schmerzmittel oder eventuell Cortison eingesetzt werden. Nach der schme…
Schulterprobleme,Frozen Shoulder,"""KÃ¶nnten Sie mir bitte erklÃ¤ren, warum Frauen nach der Menopause hÃ¤ufiger an einer Frozen Shoulder erkranken und welche Rolle dabei Diabetes und andere StoffwechselstÃ¶rungen spielen? Und kÃ¶nnten Sie mir auch den Behandlungsprozess erlÃ¤utern, insbesondere warum man erst nach dem Schmerzgipfel mit der Physiotherapie beginnen kann und wann eine Arthroskopie i…	,Frauen nach der Menopause sind hÃ¤ufiger von der Frozen Shoulder betroffen, wobei der genaue Grund dafÃ¼r nicht im Text erwÃ¤hnt wird. Diabetes und andere StoffwechselstÃ¶rungen kÃ¶nnen das Risiko erhÃ¶hen, da sie oft zu Ãœberlastungen fÃ¼hren. Die Behandlung beginnt in der Regel mit Schmerzmitteln und eventuell Cortison-Injektionen. Physiotherapie wird erst eingeleitet, wenn der HÃ¶hepunkt der …
Schulterprobleme,Impingement-Syndrom,Was ist die Hauptfunktion des Schleimbeutels in der Schulter und wie trÃ¤gt seine krankhafte VerÃ¤nderung zum Impingement-Syndrom bei?,"kommen. Dieser Schleimbeutel ist eigentlich fÃ¼r den Schutz der Sehne verantwortlich und soll ihre Beweglichkeit sichern.</p> <p>Jede dieser krankhaften VerÃ¤nderungen â€“ und nicht selten mehrere gleichzeitig â€“ fÃ¼hren zu d…
Schulterprobleme,Impingement-Syndrom,"KÃ¶nnte eine Arthroskopie bei meinem Impingement-Syndrom helfen, um die Verkalkungen zu entfernen und eventuell vorhandene Sehnenverletzungen zu beheben, wenn konservative Therapien wie Physiotherapie und medikamentÃ¶se Behandlung nicht erfolgreich waren?","OrthopÃ¤den und Unfallchirurgen auch immer hÃ¤ufiger mit diesen ErkrankungszusammenhÃ¤ngen zu tun und m…
Schulterprobleme,Impingement-Syndrom,"Was sind die spezifischen krankheitsbedingten VerÃ¤nderungen in der Schulter, die zu einem Impingement-Syndrom fÃ¼hren kÃ¶nnen und wie kann eine wiederholte einseitige Belastung der Schulter zu einem glenohumeralen Innenrotationsdefizit beitragen?","wiederholte geringfÃ¼gige SchÃ¤digungen, sogenannte Mikrotraumata, in Frage kommen. Das damit einhergehende mus…
Schulterprobleme,SchleimbeutelentzÃ¼ndung,"Was ist die Funktion des Schleimbeutels in meiner Schulter und wie hÃ¤ngt seine EntzÃ¼ndung mit dem Impingement-Syndrom zusammen, das meine OrthopÃ¤den erwÃ¤hnt haben?","kommen. Dieser Schleimbeutel ist eigentlich fÃ¼r den Schutz der Sehne verantwortlich und soll ihre Beweglichkeit sichern.</p> <p>Jede dieser krankhaften VerÃ¤nderungen â€“ und nicht selt…
Schulterprobleme,SchleimbeutelentzÃ¼ndung,"Was ist eine Bursektomie, wann wird sie bei einer SchleimbeutelentzÃ¼ndung in der Schulter in Betracht gezogen und welche MaÃŸnahmen sollten nach dem Eingriff ergriffen werden?",",geschwollenundgerÃ¶tet ,unddieFluktuationderFlÃ¼ssigkeitimSchleimbeutelistguttastbar . ErstmaÃŸnahmenderBehandlungsindSchonung , Druckvermeidung ,lokaleKÃ¤lteapplikationundSalb…
Schulterprobleme,SchleimbeutelentzÃ¼ndung,"KÃ¶nnte eine Schulterendoskopie bei meiner SchleimbeutelentzÃ¼ndung helfen, die durch meine rheumatische Erkrankung verursacht wurde, um das entzÃ¼ndete Gewebe zu entfernen und eine zu starke ZerstÃ¶rung meines Gelenks zu verhindern, auch wenn ich bereits eine starke FunktionseinschrÃ¤nkung habe?","Knorpel-, Sehnen- und Bandteile aus dem Gelenk entfernt,…
Schulterprobleme,Bizepssehne,Was sind die Risikofaktoren fÃ¼r eine Bizepssehnenruptur und wie Ã¤uÃŸert sich diese typischerweise?,",diemitreichlichFlÃ¼ssigkeitundleichtemSchmerzmittelwieParacetamolgutbehandelbarsind .Derbe - handelndeArztwirddieVor -undNachteilederunterschiedli - chenOptionenmitjedemPatientenindividuellbesprechenundmitihmgemeinsamdiegeeigneteTherapieauswÃ¤hlen . Bizepssehnenruptu…
Schulterprobleme,Bizepssehne,"Was ist die empfohlene Behandlung und Nachbehandlungsdauer fÃ¼r Risse in der Sehnenhaube der Schulter, die durch Abnutzung und nicht durch einen Unfall verursacht wurden, und wie wahrscheinlich ist es, dass solche Risse an der gleichen oder anderen Stellen wieder auftreten?","<p>Â </p> <p>Â </p> <p>Â </p> <p><strong>Risse der Sehnenhaube</strong> der Schulter kÃ¶nnen…
Schulterprobleme,Bizepssehne,"Was sollte ich vermeiden, wenn ich VerÃ¤nderungen in meiner Bizepssehne bemerke und welche BehandlungsmÃ¶glichkeiten stehen mir zur VerfÃ¼gung, wenn die Schmerzen trotz Schonung und entzÃ¼ndungshemmender Medikation nicht nachlassen?","der Schulter fÃ¼hren. Diese Erkrankungen sind zum Teil sehr schwierig zu erkennen. Bei VerÃ¤nderungen im Bereich der Rotatorenmanschet…
FuÃŸbeschwerden,Fersensporn,"KÃ¶nnte der Fersensporn, den ich auf meinem RÃ¶ntgenbild gesehen habe, die Ursache fÃ¼r meine FuÃŸschmerzen sein, obwohl ich auch einen Fersensporn am anderen, schmerzfreien FuÃŸ habe? Und wie kann ich sicher sein, dass meine Schmerzen nicht durch andere Ursachen wie ErmÃ¼dungsbrÃ¼che oder Tumoren verursacht werden?","zur Beurteilung der knÃ¶chernen Strukturen ist ein…
FuÃŸbeschwerden,Fersensporn,"""KÃ¶nnten meine anhaltenden Fersenschmerzen durch eine Kombination von Ãœbergewicht und langem Stehen auf der Arbeit verursacht werden und ist es mÃ¶glich, dass diese Belastungen zu einem Fersensporn gefÃ¼hrt haben? Wie wÃ¼rde eine konservative Behandlung in diesem Fall aussehen und wie lange kÃ¶nnte es dauern, bis ich beschwerdefrei bin?""","<p>Die Diagnostik sollte…
FuÃŸbeschwerden,Fersensporn,"Was sind die nicht-chirurgischen BehandlungsmÃ¶glichkeiten fÃ¼r einen Fersensporn und wie kÃ¶nnen spezielle Einlagen dabei helfen, die Schmerzen zu lindern und die Ferse zu entlasten?","<p>Bei jedem Schritt fÃ¤ngt die Ferse auf einer nur kleinen AuftrittsflÃ¤che das bis zu 8-fache des KÃ¶rpergewichtes ab. Das Fersenbein ist Umlenkpunkt zwischen der dabei entstehenden …
FuÃŸbeschwerden,Fersensporn,"KÃ¶nnten Sie bitte erklÃ¤ren, wie die hohe Stauchungsbelastung beim Gehen und die Rolle der Achillessehne bei der Bewegung des KÃ¶rpers zu krankhaften VerÃ¤nderungen in meiner Ferse fÃ¼hren und somit meine Fersenschmerzen verursachen kÃ¶nnten?","fÃ¼r OrthopÃ¤die und Unfallchirurgie e.V. â€“ Herrn Janosch Kuno Fersenschmerzen lokalisieren Die Ferse ist der Punkt des Fu…
FuÃŸbeschwerden,Hallux valgus,"""KÃ¶nnten Sie bitte genauer erklÃ¤ren, wie sich ein Hallux valgus entwickelt und welche Rolle dabei die VerÃ¤nderungen an den ersten und fÃ¼nften MittelfuÃŸknochen spielen?""","<p>In der Orthinform-Serie â€žFuÃŸsprechstundeâ€œ klÃ¤rt <a href=""https://orthinform.de/aerzte/schweinfurt/dr-med-stefan-feiler-orthopaedische-praxis-dr-stefan-feiler"" target=""_blank"">Dr…
FuÃŸbeschwerden,Hallux valgus,"Welche Standardverfahren zur Behandlung von Hallux Valgus, abhÃ¤ngig vom Schweregrad der Erkrankung, werden in dem Buch ""FÃ¼ÃŸe - Beschwerden wirksam behandeln: Untersuchung - Diagnose - Therapie"" von Dr. Stefan Feiler vorgestellt und wo kann ich weitere ausfÃ¼hrliche Informationen zu den Ursachen dieser FuÃŸbeschwerde finden?","zum Einsatz. Ich stelle Ihnen in me…
FuÃŸbeschwerden,Hallux valgus,"Was bedeutet es genau, wenn Sie sagen, dass die GroÃŸzehe ihre Abdruckkraft und stabilisierende Funktion verliert und wie wirkt sich das auf meine FÃ¤higkeit zu gehen und zu stehen aus? Muss ich in diesem Fall immer eine Operation in Betracht ziehen, um ein Wiederauftreten der Fehlstellung zu vermeiden?","Das bedeutet im Extremfall fÃ¼r die Therapie, dass die Fersen…
FuÃŸbeschwerden,Hallux valgus,"Welche prÃ¤ventiven MaÃŸnahmen kann ich ergreifen, wenn ich Risikofaktoren fÃ¼r einen Hallux valgus habe und welche therapeutischen Optionen stehen mir zur VerfÃ¼gung, wenn die Erkrankung bereits fortgeschritten ist?","<h2><strong>Vorbeugung</strong></h2> <p>Besonders wichtig zur Vorbeugung ist fuÃŸgerechtes Schuhwerk, um mÃ¶gliche Druckstellen zu vermeiden, aber au…
FuÃŸbeschwerden,Sprunggelenksarthrose,"Was sind die klassischen Zeichen der Sprunggelenksarthrose, die in einem StandardrÃ¶ntgenbild unter Belastung sichtbar sind und welche zusÃ¤tzlichen bildgebenden Verfahren werden benÃ¶tigt, wenn eine Operation in Betracht gezogen wird?","Urheberrechtlich geschÃ¼tztes Material Â© W. Zuckschwerdt Verlag Nur fÃ¼r Berufsverband fÃ¼r OrthopÃ¤die und Unfallchirurg…
FuÃŸbeschwerden,Sprunggelenksarthrose,"Welche Risiken und Nachteile sind mit einer Versteifung des oberen Sprunggelenks verbunden und welche MaÃŸnahmen sind nach der Operation erforderlich, um eine optimale Genesung zu gewÃ¤hrleisten?","sich vertrauensvoll im Falle einer fortgeschritteÂ­ nen Arthrose des Sprunggelenks an Ihren Spezialisten fÃ¼r FuÃŸ- und SprunggelenkserÂ­ krankungen zu wenden. 21…
FuÃŸbeschwerden,Sprunggelenksarthrose,Welche Symptome kÃ¶nnten auf eine fortgeschrittene GelenkzerstÃ¶rung durch Sprunggelenksarthrose hinweisen und welche Untersuchungsmethoden werden zur Diagnose dieser Erkrankung eingesetzt?,"und Verlauf</strong></h2> <p>ErmÃ¼dungs- und SteifheitsgefÃ¼hle, die durch kÃ¶rperliche Schonung nachlassen, sind erste Anzeichen einer Sprunggelenkarthrose. Im weiteren …
FuÃŸbeschwerden,AchillessehnenentzÃ¼ndung,"Wie sollte ich die empfohlene DehnungsÃ¼bung fÃ¼r meine Achillessehne korrekt durchfÃ¼hren, um eine mÃ¶gliche Ruptur zu vermeiden und welche Rolle spielen entzÃ¼ndungshemmende Salben in der Behandlung meiner Beschwerden?",". WiederholenSiedieÃœbungentÃ¤glichundgebensichundIhrenFÃ¼ÃŸenZeit .PhysiotherapeutenkennennochvieleweitereBe - handlungsmÃ¶glichkeit…
FuÃŸbeschwerden,AchillessehnenentzÃ¼ndung,"KÃ¶nnte eine Blockierung der Kreuz-Darmbein-Fuge zu einer funktionellen BeinlÃ¤ngendifferenz fÃ¼hren, die wiederum meine AchillessehnenentzÃ¼ndung verschlimmert, und wie kÃ¶nnte eine Chirotherapie dazu beitragen, diese Situation zu verbessern?","- chenbefindensichSchleimbeutel , diezusÃ¤tzlichgereiztseinkÃ¶nnen .BesteErkenntnisseÃ¼berdenZustandderSehneer…
FuÃŸbeschwerden,AchillessehnenentzÃ¼ndung,"Welche Rolle spielen meine genetischen Voraussetzungen und meine vorherige Behandlung mit Kortison bei der Entwicklung meiner AchillessehnenentzÃ¼ndung und welche konservativen TherapiemaÃŸnahmen kÃ¶nnten in meinem Fall angewendet werden, insbesondere wenn ich eine Sportpause einlegen und entzÃ¼ndungshemmende Medikamente einnehmen muss?","<li>InstabilitÃ…
FuÃŸbeschwerden,MittelfuÃŸschmerzen,"Welche konservativen Therapieoptionen stehen mir zur VerfÃ¼gung, wenn ich an MittelfuÃŸschmerzen leide und welche Rolle spielt dabei die Krankengymnastik und medikamentÃ¶se Schmerztherapie?","Einsatz, die allerdings nur begrenzt Linderung verschaffen, letztendlich sind bei anhaltenden Beschwerden auch hier operative Behandlungen angebracht.</p> <h5>FuÃŸverletz…
FuÃŸbeschwerden,MittelfuÃŸschmerzen,"KÃ¶nnten meine anhaltenden MittelfuÃŸschmerzen mÃ¶glicherweise auf eine angeborene Fehlbildung wie einen SichelfuÃŸ, SpitzfuÃŸ oder KlumpfuÃŸ zurÃ¼ckzufÃ¼hren sein und wenn ja, wÃ¤re eine operative Korrektur notwendig oder kÃ¶nnte eine konservative Behandlung mit VerbÃ¤nden und Orthesen ausreichend sein?","bewegliche Gelenke miteinander verbunden sind. All die…
FuÃŸbeschwerden,MittelfuÃŸschmerzen,"Wie viele Knochen sind an der Struktur meines FuÃŸes beteiligt und kÃ¶nnten daher potenziell die Ursache fÃ¼r meine MittelfuÃŸschmerzen sein, und wie zugÃ¤nglich sind diese Knochen fÃ¼r eine mÃ¶gliche operative Behandlung?","unterschiedlichster Ursache sind neben RÃ¼cken- und Knieschmerzen die hÃ¤ufigsten Krankheitsbilder, mit denen Patienten in orthopÃ¤dische…
FuÃŸbeschwerden,Zehenarthrose,"KÃ¶nnten Sie bitte erklÃ¤ren, wie sich meine genetische Veranlagung auf die Entwicklung meiner Zehenarthrose auswirkt und wie sich dies auf mein Gangbild auswirken kÃ¶nnte? Welche Art von Schuhzurichtungen und Einlagenversorgung kÃ¶nnte in meinem Fall hilfreich sein und in welchem Stadium kÃ¶nnte eine operative Behandlung in Betracht gezogen werden?","einer vorzeiti…
FuÃŸbeschwerden,Zehenarthrose,Was sind die Vorteile der Arthrodese des FuÃŸwurzel-MittelfuÃŸ-Gelenks bei Arthrose und wie wirkt sich diese auf die Beweglichkeit des Gelenks aus?,"Beweglichkeit der GroÃŸzehe verloren. In der Regel wird diese Technik bei Patienten durchgefÃ¼hrt, die aufgrund einer Arthrose schon keine Beweglichkeit mehr in dem Gelenk haben. Ein groÃŸer Vorteil ist die Schmerzredukt…
FuÃŸbeschwerden,Zehenarthrose,"Was sind die Anzeichen dafÃ¼r, dass sich die Fehlstellung meines groÃŸen Zehs verschlimmert und eine Operation notwendig wird, und wie viele verschiedene Operationsverfahren gibt es, um diese Fehlstellung zu korrigieren?","zu einer Arthrose, also zu einem irreparablen VerschleiÃŸ des GroÃŸzehengrundgelenks.<br /> <br /> Wichtig ist deshalb fÃ¼r die Betroffenen, zu b…
